# Supplementary material for: Systemic delivery of a DUX4-targeting antisense oligonucleotide to treat facioscapulohumeral muscular dystrophy
Source: Mol Ther Nucleic Acids. 2021 Sep 27;26:813–27. doi: 10.1016/j.omtn.2021.09.010 (PMC8526479; doi:10.1016/j.omtn.2021.09.010)
Supplement: Data S1. List of genes up- or down-regulated (adjusted p value <0.05) in the quadriceps muscle of ACTA1-MCM;FLExD and ACTA1-MCM mice receiving a long DUX4 ASO treatment [file mmc2.xlsx]

## Sheet: FLE DUX4aso vs FLE CTRLaso
mgi_symbol	GeneID	log2FoldChange	FoldChange	pvalue	padj
1700001O22Rik	ENSMUSG00000044320	2.94564	7.70419	8.04e-05	0.00547994
Dnaic1	ENSMUSG00000061322	1.6771	3.19785	0.000212537	0.011326
Ppp1r1a	ENSMUSG00000022490	1.59956	3.03052	1.07e-18	2.53e-15
Htra4	ENSMUSG00000037406	1.58382	2.99762	0.000144796	0.00869698
Gm14319	ENSMUSG00000085411	1.56472	2.9582	0.00130707	0.0423008
2310015A16Rik	ENSMUSG00000117879	1.51301	2.85405	4.24e-06	0.000527334
Kcnab1	ENSMUSG00000027827	1.44012	2.71343	0.00145023	0.0450811
Hspa1l	ENSMUSG00000007033	1.39222	2.62482	6.39e-09	1.86e-06
Mss51	ENSMUSG00000021815	1.37553	2.59463	1.9e-07	3.29e-05
Gdap1	ENSMUSG00000025777	1.34657	2.54307	5.77e-05	0.00419929
Car7	ENSMUSG00000031883	1.25085	2.37982	0.00156889	0.0477233
0610040J01Rik	ENSMUSG00000060512	1.24986	2.37819	0.000830475	0.0306562
Retnla	ENSMUSG00000061100	1.21475	2.32101	0.00015799	0.00940967
Mstn	ENSMUSG00000026100	1.20219	2.30089	3.79e-08	8.66e-06
Lyz1	ENSMUSG00000069515	1.17775	2.26224	0.00041291	0.0185222
Slc25a47	ENSMUSG00000048856	1.11726	2.16935	0.00164539	0.0497302
Atoh8	ENSMUSG00000037621	1.10546	2.15168	0.0002553	0.0129246
Ighg2c	ENSMUSG00000076612	1.10316	2.14825	0.000210842	0.0113251
Efcab6	ENSMUSG00000022441	1.07986	2.11383	0.000161118	0.00951601
Ttll4	ENSMUSG00000033257	0.968607	1.95695	1.11e-07	2.14e-05
Gm38560	ENSMUSG00000112375	0.951836	1.93433	0.000194708	0.010909
Mettl21c	ENSMUSG00000047343	0.943761	1.92354	0.000123901	0.00772394
Gm30794	ENSMUSG00000117545	0.924583	1.89814	3.43e-05	0.0028417
Plcd4	ENSMUSG00000026173	0.91276	1.88264	0.000690538	0.0263128
Nt5c1a	ENSMUSG00000054958	0.908082	1.87655	0.00132133	0.0423754
A330074K22Rik	ENSMUSG00000097960	0.907934	1.87636	0.00133396	0.0425779
Gm10638	ENSMUSG00000074178	0.906564	1.87458	8.88e-05	0.00596756
Cebpb	ENSMUSG00000056501	0.890733	1.85412	4.52e-05	0.00347945
Mpp3	ENSMUSG00000052373	0.858691	1.81339	0.000411841	0.0185222
Tbc1d16	ENSMUSG00000039976	0.844983	1.79624	3.21e-05	0.00269468
Rnf157	ENSMUSG00000052949	0.836063	1.78517	0.000191031	0.0107455
Ttll7	ENSMUSG00000036745	0.792149	1.73165	1.12e-07	2.14e-05
Cdc14a	ENSMUSG00000033502	0.78718	1.7257	0.000395782	0.0178669
Cdkn2aipnl	ENSMUSG00000020392	0.776078	1.71247	4.22e-05	0.00333394
Synm	ENSMUSG00000030554	0.769574	1.70477	8.04e-15	8.14e-12
Sorbs2	ENSMUSG00000031626	0.761691	1.69548	2.38e-06	0.000320674
Alpk2	ENSMUSG00000032845	0.758251	1.69144	0.000300072	0.0146169
Phf7	ENSMUSG00000021902	0.75111	1.68309	0.000565188	0.0232218
Jade2	ENSMUSG00000020387	0.750636	1.68253	0.000499411	0.0210689
Dhdh	ENSMUSG00000011382	0.748591	1.68015	2.83e-06	0.000378935
Asb12	ENSMUSG00000031204	0.737526	1.66731	7.43e-05	0.00523681
Satb1	ENSMUSG00000023927	0.732342	1.66133	4.27e-08	9.45e-06
Zfp467	ENSMUSG00000068551	0.725492	1.65346	0.000941178	0.033353
Gm31166	ENSMUSG00000109695	0.698788	1.62314	8.65e-06	0.000908429
Shisa2	ENSMUSG00000044461	0.694039	1.61781	3.25e-05	0.0027101
1700120C14Rik	ENSMUSG00000100599	0.692293	1.61585	4.24e-05	0.00333394
Tmem52	ENSMUSG00000023153	0.688078	1.61114	6.7e-05	0.00479383
Aimp2	ENSMUSG00000029610	0.67895	1.60097	0.000215851	0.0114053
Tmem100	ENSMUSG00000069763	0.675664	1.59733	0.000668846	0.0258335
Tdrp	ENSMUSG00000050052	0.673463	1.5949	0.00147957	0.0457086
Adhfe1	ENSMUSG00000025911	0.66866	1.5896	5.78e-05	0.00419929
Amd1	ENSMUSG00000075232	0.659831	1.5799	7.74e-05	0.00537877
Usp47	ENSMUSG00000059263	0.658261	1.57818	0.000556839	0.0229453
Rnf144b	ENSMUSG00000038068	0.648911	1.56798	0.000207517	0.0112897
Mafa	ENSMUSG00000047591	0.646861	1.56576	0.000686803	0.026241
Kcnn1	ENSMUSG00000002908	0.642388	1.56091	0.000321253	0.0153325
Gstk1	ENSMUSG00000029864	0.642361	1.56088	0.00134267	0.0425779
Plaat1	ENSMUSG00000022525	0.640479	1.55885	9.31e-05	0.00616675
Cyp27a1	ENSMUSG00000026170	0.632123	1.54984	0.00118209	0.0389676
Tcap	ENSMUSG00000007877	0.625465	1.54271	0.000672234	0.0258938
Mmab	ENSMUSG00000029575	0.62184	1.53884	0.000171697	0.0100156
Ccnk	ENSMUSG00000021258	0.613344	1.5298	2.97e-06	0.000393286
Gpcpd1	ENSMUSG00000027346	0.606828	1.52291	5.06e-05	0.0038157
Hr	ENSMUSG00000022096	0.60436	1.5203	8.95e-06	0.000925686
Mib1	ENSMUSG00000024294	0.60342	1.51931	2.23e-07	3.77e-05
Prkab2	ENSMUSG00000038205	0.602022	1.51784	7.97e-05	0.00545507
Cbfb	ENSMUSG00000031885	0.59637	1.51191	0.000160479	0.00951601
Asrgl1	ENSMUSG00000024654	0.589335	1.50455	4.26e-05	0.00333394
Dapk2	ENSMUSG00000032380	0.583777	1.49877	1.3e-05	0.00127323
Myhas	ENSMUSG00000085348	0.581172	1.49606	0.00032264	0.0153471
Gpr155	ENSMUSG00000041762	0.574732	1.4894	0.000307176	0.0148103
Synpo2	ENSMUSG00000050315	0.573023	1.48764	0.000869238	0.0314323
Tfeb	ENSMUSG00000023990	0.570641	1.48518	0.000232053	0.0120552
Kcnb1	ENSMUSG00000050556	0.568988	1.48348	2.23e-06	0.000305995
Cmbl	ENSMUSG00000022235	0.568351	1.48283	0.000677906	0.0260415
Klf15	ENSMUSG00000030087	0.563987	1.47835	0.000580545	0.0235121
2310040G24Rik	ENSMUSG00000101655	0.562056	1.47637	0.000249159	0.0127503
Art3	ENSMUSG00000034842	0.561914	1.47623	7.26e-06	0.000803436
Atcayos	ENSMUSG00000085779	0.554946	1.46911	1.81e-05	0.00167285
Ccdc85c	ENSMUSG00000084883	0.553768	1.46791	0.000657106	0.0255191
Dnajc21	ENSMUSG00000044224	0.547088	1.46113	8.44e-06	0.000893331
Wnk2	ENSMUSG00000037989	0.546227	1.46026	5.2e-05	0.00390308
Trim54	ENSMUSG00000062077	0.544457	1.45847	2.48e-11	1.25e-08
Cib2	ENSMUSG00000037493	0.538982	1.45295	2.16e-05	0.00190607
Gm12224	ENSMUSG00000085888	0.533544	1.44748	0.000129757	0.00792806
Adssl1	ENSMUSG00000011148	0.531813	1.44574	1.71e-06	0.000244395
Mybpc2	ENSMUSG00000038670	0.525705	1.43964	0.000341053	0.0159552
Fbxo40	ENSMUSG00000047746	0.519559	1.43352	0.000514128	0.0214346
Ltbp3	ENSMUSG00000024940	0.5125	1.42652	0.000299845	0.0146169
Asb16	ENSMUSG00000034768	0.504466	1.4186	0.0001287	0.00792634
Setd7	ENSMUSG00000037111	0.501401	1.41559	0.000312601	0.0150207
Nctc1	ENSMUSG00000087090	0.493772	1.40812	0.000254734	0.0129246
Plekhb1	ENSMUSG00000030701	0.490581	1.40501	0.000340381	0.0159552
Zranb1	ENSMUSG00000030967	0.484075	1.39869	0.000178395	0.0103214
Upf2	ENSMUSG00000043241	0.483818	1.39844	0.00013438	0.00817529
Actn3	ENSMUSG00000006457	0.483797	1.39842	0.000420463	0.0186318
Rnf150	ENSMUSG00000047747	0.481199	1.3959	0.000853297	0.0311486
Pink1	ENSMUSG00000028756	0.478947	1.39373	8.34e-07	0.00012712
Zfp652	ENSMUSG00000075595	0.477467	1.3923	5.85e-06	0.000685559
Asb11	ENSMUSG00000031382	0.473565	1.38854	0.000202781	0.0111154
Nek9	ENSMUSG00000034290	0.469412	1.38455	0.000207873	0.0112897
Tbc1d1	ENSMUSG00000029174	0.469288	1.38443	0.000962093	0.0336733
Rilpl1	ENSMUSG00000029392	0.468312	1.38349	0.000260316	0.0130388
Tmcc2	ENSMUSG00000042066	0.464633	1.37997	0.00115575	0.0382776
Cystm1	ENSMUSG00000046727	0.464411	1.37975	0.000374009	0.0171399
Oat	ENSMUSG00000030934	0.464252	1.3796	0.000182617	0.0104802
Extl1	ENSMUSG00000028838	0.463965	1.37933	0.00137846	0.0433494
Cdc34	ENSMUSG00000020307	0.460371	1.3759	4.28e-05	0.00333394
Stk40	ENSMUSG00000042608	0.459723	1.37528	0.00147581	0.0457086
Cacng6	ENSMUSG00000078815	0.457938	1.37358	0.000950918	0.0333881
Csde1	ENSMUSG00000068823	0.45563	1.37138	5.03e-05	0.00381282
Dicer1	ENSMUSG00000041415	0.450921	1.36691	0.000264467	0.0131538
Rragd	ENSMUSG00000028278	0.449282	1.36536	1.86e-05	0.00171477
Clip1	ENSMUSG00000049550	0.446754	1.36297	0.000792722	0.0295706
Nfe2l1	ENSMUSG00000038615	0.442924	1.35936	1.65e-05	0.00155529
Gphn	ENSMUSG00000047454	0.441304	1.35783	0.000981653	0.034189
Neb	ENSMUSG00000026950	0.439072	1.35573	0.000256712	0.0129498
E2f6	ENSMUSG00000057469	0.438937	1.35561	8.34e-05	0.00563256
Uaca	ENSMUSG00000034485	0.433426	1.35044	0.00102077	0.0349504
Klf9	ENSMUSG00000033863	0.43047	1.34767	0.000530631	0.0220577
Mapk12	ENSMUSG00000022610	0.426646	1.34411	0.000328206	0.0155596
Camk2b	ENSMUSG00000057897	0.418979	1.33698	0.000927977	0.0331337
Hjv	ENSMUSG00000038403	0.417139	1.33528	0.00106614	0.0359824
Zfp91	ENSMUSG00000024695	0.412643	1.33112	4.09e-05	0.00327359
Ppp2r3a	ENSMUSG00000043154	0.408585	1.32738	0.000417681	0.0186318
Flywch1	ENSMUSG00000040097	0.406553	1.32551	0.00127105	0.0415141
Kctd9	ENSMUSG00000034327	0.405181	1.32426	0.000937071	0.033353
Kpna4	ENSMUSG00000027782	0.399461	1.31902	0.000771636	0.02886
Ccdc91	ENSMUSG00000030301	0.395219	1.31514	0.000126158	0.00780914
Fsd2	ENSMUSG00000038663	0.394688	1.31466	8.26e-05	0.00560399
Zfand3	ENSMUSG00000044477	0.392018	1.31223	9.19e-05	0.00611516
Inpp5a	ENSMUSG00000025477	0.38987	1.31028	0.000264089	0.0131538
Sar1b	ENSMUSG00000020386	0.387932	1.30852	0.000637506	0.0249631
Gm37829	ENSMUSG00000104453	0.387288	1.30793	0.00107875	0.0363213
Trdn	ENSMUSG00000019787	0.386728	1.30742	4.79e-06	0.000580055
Anp32e	ENSMUSG00000015749	0.383122	1.30416	0.00110066	0.0367969
Atl2	ENSMUSG00000059811	0.382638	1.30372	0.000591938	0.0238011
Golph3	ENSMUSG00000022200	0.378706	1.30018	0.000388847	0.0176664
Slc2a4	ENSMUSG00000018566	0.373955	1.2959	0.000593728	0.0238011
Thap12	ENSMUSG00000030753	0.373924	1.29587	3.84e-05	0.0031311
Golga4	ENSMUSG00000038708	0.368536	1.29104	4.31e-05	0.00333597
Kcnj11	ENSMUSG00000096146	0.367718	1.29031	0.00108154	0.036329
Rab12	ENSMUSG00000023460	0.366786	1.28948	0.000569361	0.0233257
Ubxn2a	ENSMUSG00000020634	0.361517	1.28478	0.000797165	0.0296583
Naa50	ENSMUSG00000022698	0.359768	1.28322	0.000854802	0.0311486
Myoz1	ENSMUSG00000068697	0.356727	1.28052	5.28e-05	0.00393663
Vps37a	ENSMUSG00000031600	0.356145	1.28	0.00149289	0.0460038
Ppp3cb	ENSMUSG00000021816	0.355434	1.27937	0.000453802	0.0197263
Kcmf1	ENSMUSG00000055239	0.35372	1.27785	0.000452319	0.0197263
Eef2k	ENSMUSG00000035064	0.34568	1.27075	0.000696319	0.026462
Pde4dip	ENSMUSG00000038170	0.344869	1.27004	4.88e-06	0.000586678
Ubac1	ENSMUSG00000036352	0.344529	1.26974	0.000622027	0.0244923
Spop	ENSMUSG00000057522	0.344128	1.26938	0.000258956	0.0130166
Foxo4	ENSMUSG00000042903	0.343334	1.26868	0.00113459	0.0377532
Kif1c	ENSMUSG00000020821	0.343265	1.26862	0.000345188	0.0160955
Rpl18a	ENSMUSG00000045128	0.341519	1.26709	0.000877536	0.0316516
Ppm1a	ENSMUSG00000021096	0.340704	1.26637	0.000179878	0.0103649
Sympk	ENSMUSG00000023118	0.337772	1.2638	0.000418959	0.0186318
Tab2	ENSMUSG00000015755	0.336252	1.26247	0.000919829	0.0330091
Obscn	ENSMUSG00000061462	0.333804	1.26033	0.000318958	0.0152744
Dcaf8	ENSMUSG00000026554	0.332376	1.25909	0.000768226	0.0288085
Mtdh	ENSMUSG00000022255	0.320951	1.24915	0.000339877	0.0159552
Zfp106	ENSMUSG00000027288	0.317202	1.24591	0.000508375	0.0213202
Fem1a	ENSMUSG00000043683	0.306317	1.23655	0.000596536	0.0238194
Pacsin3	ENSMUSG00000027257	0.306286	1.23652	0.000867955	0.0314323
Htatsf1	ENSMUSG00000067873	0.297227	1.22878	0.00120471	0.0395593
Rab2a	ENSMUSG00000047187	0.294539	1.22649	0.0016551	0.0499172
Hdgf	ENSMUSG00000004897	0.266243	1.20267	0.00105646	0.0358261
Dag1	ENSMUSG00000039952	-0.311019	0.806072	0.000470321	0.0200204
Atp11a	ENSMUSG00000031441	-0.314973	0.803866	0.00163189	0.0494274
Huwe1	ENSMUSG00000025261	-0.324521	0.798564	0.000137583	0.00833435
Tcf4	ENSMUSG00000053477	-0.34454	0.787559	0.00100718	0.0347366
Prnp	ENSMUSG00000079037	-0.383076	0.766801	0.000268754	0.0133202
Hsd17b10	ENSMUSG00000025260	-0.391511	0.762331	0.00131576	0.0423606
Nras	ENSMUSG00000027852	-0.405689	0.754876	0.000667166	0.0258335
Stk38	ENSMUSG00000024006	-0.415642	0.749686	0.000591605	0.0238011
Cpd	ENSMUSG00000020841	-0.418596	0.748152	0.000201606	0.0111154
Svep1	ENSMUSG00000028369	-0.422753	0.746	0.00129594	0.042133
Ptprk	ENSMUSG00000019889	-0.426091	0.744276	0.0009461	0.0333606
Itm2a	ENSMUSG00000031239	-0.426448	0.744091	0.000731995	0.0277434
App	ENSMUSG00000022892	-0.428954	0.7428	3.8e-05	0.0031148
Arl2bp	ENSMUSG00000031776	-0.430426	0.742043	0.000295825	0.0145097
Tarsl2	ENSMUSG00000030515	-0.430626	0.74194	0.000752447	0.0283668
Eya1	ENSMUSG00000025932	-0.432619	0.740915	0.0011061	0.0368918
Pigk	ENSMUSG00000039047	-0.434895	0.739748	0.00100708	0.0347366
Lum	ENSMUSG00000036446	-0.437896	0.738211	0.00109356	0.0366458
Cd81	ENSMUSG00000037706	-0.442987	0.73561	0.000457846	0.0197263
Vps41	ENSMUSG00000041236	-0.444245	0.734969	0.00155862	0.0475827
Pcdhgc3	ENSMUSG00000102918	-0.463349	0.725301	0.000361058	0.0166169
Ids	ENSMUSG00000035847	-0.464219	0.724863	0.000466937	0.0199363
Rbm20	ENSMUSG00000043639	-0.468631	0.72265	0.000651538	0.0253724
Adam9	ENSMUSG00000031555	-0.468783	0.722574	0.00023582	0.0121998
Aqp4	ENSMUSG00000024411	-0.469031	0.72245	0.00037484	0.0171399
Smoc2	ENSMUSG00000023886	-0.471566	0.721182	2.49e-07	4.1e-05
Mef2c	ENSMUSG00000005583	-0.475745	0.719095	8.5e-07	0.000128125
Adgrl1	ENSMUSG00000013033	-0.47791	0.718017	0.00134192	0.0425779
Itgb1bp2	ENSMUSG00000031312	-0.488302	0.712864	9.8e-06	0.000985106
Palmd	ENSMUSG00000033377	-0.499002	0.707596	0.00128441	0.0418542
Map4k4	ENSMUSG00000026074	-0.502759	0.705756	0.000815483	0.0301814
Lyz2	ENSMUSG00000069516	-0.504653	0.70483	0.000940779	0.033353
Ache	ENSMUSG00000023328	-0.506194	0.704078	0.000247707	0.0127219
Hspa4l	ENSMUSG00000025757	-0.52447	0.695215	1.35e-05	0.00130537
Rap1gap2	ENSMUSG00000038807	-0.526398	0.694286	2.7e-05	0.00230484
Col6a1	ENSMUSG00000001119	-0.535058	0.690131	0.000212384	0.011326
Trim7	ENSMUSG00000040350	-0.538645	0.688417	6.29e-06	0.000718509
Anxa5	ENSMUSG00000027712	-0.542891	0.686394	0.00141798	0.0443706
Crhr2	ENSMUSG00000003476	-0.544993	0.685395	2.72e-05	0.002312
Trim23	ENSMUSG00000021712	-0.549544	0.683236	0.00012917	0.00792634
Colec12	ENSMUSG00000036103	-0.550812	0.682636	0.00137178	0.0433494
Ufsp1	ENSMUSG00000051502	-0.552652	0.681766	0.000201179	0.0111154
Dgkz	ENSMUSG00000040479	-0.55955	0.678514	0.000104264	0.00665742
Itm2c	ENSMUSG00000026223	-0.561606	0.677548	0.000547452	0.0226904
Dock5	ENSMUSG00000044447	-0.563862	0.676489	0.000613283	0.0242516
Rcbtb1	ENSMUSG00000035469	-0.580033	0.668949	0.000142195	0.00857707
Slc4a7	ENSMUSG00000021733	-0.583225	0.66747	0.000605031	0.0240908
Lamb1	ENSMUSG00000002900	-0.58643	0.665989	1.93e-05	0.00173531
Cd9	ENSMUSG00000030342	-0.60557	0.657212	0.0010344	0.0352465
Ptprs	ENSMUSG00000013236	-0.606794	0.656654	4.01e-05	0.00322994
Chrnb1	ENSMUSG00000041189	-0.609589	0.655383	0.000101774	0.00656812
Sema6a	ENSMUSG00000019647	-0.611093	0.6547	0.000574182	0.0233894
Lgmn	ENSMUSG00000021190	-0.619786	0.650768	7.93e-06	0.000864604
Dnmt1	ENSMUSG00000004099	-0.633962	0.644404	6.27e-05	0.00453138
Fez1	ENSMUSG00000032118	-0.634051	0.644365	0.000811575	0.0301154
Hfe	ENSMUSG00000006611	-0.637576	0.642792	6.44e-05	0.00463182
Col4a2	ENSMUSG00000031503	-0.639703	0.641845	8.93e-05	0.00597072
Maged2	ENSMUSG00000025268	-0.64004	0.641695	0.00120562	0.0395593
Plxdc2	ENSMUSG00000026748	-0.641499	0.641047	0.000124237	0.00772394
Pcna	ENSMUSG00000027342	-0.641641	0.640983	0.000210922	0.0113251
Gfod1	ENSMUSG00000051335	-0.643047	0.640359	0.000511866	0.0214032
Plekha8	ENSMUSG00000005225	-0.644487	0.63972	0.00125226	0.040995
Prep	ENSMUSG00000019849	-0.64616	0.638979	1.25e-07	2.31e-05
Col6a2	ENSMUSG00000020241	-0.649138	0.637661	1.08e-05	0.0010788
Lgals3bp	ENSMUSG00000033880	-0.65351	0.635732	0.00137923	0.0433494
Wwtr1	ENSMUSG00000027803	-0.669646	0.628661	3.47e-06	0.00044722
Sh3bgrl2	ENSMUSG00000032261	-0.671099	0.628028	0.00131508	0.0423606
Mon1b	ENSMUSG00000078908	-0.673224	0.627104	0.000923806	0.0330681
Ppp4r1l-ps	ENSMUSG00000055897	-0.675591	0.626076	5.67e-05	0.00416224
Col6a3	ENSMUSG00000048126	-0.678394	0.624861	5.56e-10	2.19e-07
Sufu	ENSMUSG00000025231	-0.686295	0.621448	0.000203096	0.0111154
Trak2	ENSMUSG00000026028	-0.697082	0.616819	6.41e-09	1.86e-06
Ablim3	ENSMUSG00000032735	-0.699016	0.615992	5.9e-06	0.000685559
Pip4k2a	ENSMUSG00000026737	-0.704108	0.613822	0.00148009	0.0457086
Tspan12	ENSMUSG00000029669	-0.709002	0.611743	1.56e-05	0.00148599
Gstm4	ENSMUSG00000027890	-0.711675	0.610611	4.8e-07	7.65e-05
Cask	ENSMUSG00000031012	-0.713481	0.609847	4.28e-05	0.00333394
Mycbp2	ENSMUSG00000033004	-0.715595	0.608954	1.53e-05	0.0014617
Ctif	ENSMUSG00000052928	-0.726062	0.604552	0.000291447	0.0143447
Entpd3	ENSMUSG00000041608	-0.726089	0.60454	1.89e-05	0.00172189
Cybb	ENSMUSG00000015340	-0.726708	0.604281	0.000575866	0.0233894
Cdh15	ENSMUSG00000031962	-0.731348	0.602341	7.76e-08	1.55e-05
Ostn	ENSMUSG00000052276	-0.732443	0.601884	0.000833306	0.0306586
Ttbk2	ENSMUSG00000090100	-0.735888	0.600448	9.37e-06	0.000955729
Maged1	ENSMUSG00000025151	-0.736966	0.6	9.26e-09	2.52e-06
Tceal8	ENSMUSG00000051579	-0.744477	0.596884	0.00106575	0.0359824
H19	ENSMUSG00000000031	-0.751805	0.59386	5.58e-05	0.00411609
Myo1g	ENSMUSG00000020437	-0.752106	0.593736	1.67e-09	5.49e-07
Trim12a	ENSMUSG00000066258	-0.755712	0.592254	0.00033392	0.0157777
Fam129a	ENSMUSG00000026483	-0.757496	0.591522	2.18e-09	6.88e-07
B4galt4	ENSMUSG00000022793	-0.758062	0.59129	0.00159242	0.0483353
Ctss	ENSMUSG00000038642	-0.758447	0.591132	7.57e-05	0.00528398
Fnbp1	ENSMUSG00000075415	-0.764487	0.588663	1.19e-09	4.22e-07
Pcdh7	ENSMUSG00000029108	-0.766024	0.588036	0.000453079	0.0197263
Hk1	ENSMUSG00000037012	-0.767336	0.587501	3.98e-06	0.000498833
Kntc1	ENSMUSG00000029414	-0.771342	0.585872	0.00132587	0.0424248
Zfp385a	ENSMUSG00000000552	-0.772519	0.585394	1.49e-07	2.64e-05
Aspa	ENSMUSG00000020774	-0.772937	0.585225	0.0011448	0.0380034
Vopp1	ENSMUSG00000037788	-0.775485	0.584192	0.000834864	0.0306586
Cds2	ENSMUSG00000058793	-0.776323	0.583853	1.49e-11	8.14e-09
Samd10	ENSMUSG00000038605	-0.780094	0.582329	0.00100004	0.0347366
Atp8a1	ENSMUSG00000037685	-0.782417	0.581392	1.93e-08	4.71e-06
Col5a1	ENSMUSG00000026837	-0.7837	0.580875	2.06e-06	0.000285595
Prkx	ENSMUSG00000035725	-0.784366	0.580607	2.34e-07	3.9e-05
Zfpm1	ENSMUSG00000049577	-0.786288	0.579834	1.62e-06	0.000234664
Col4a1	ENSMUSG00000031502	-0.788221	0.579058	6.05e-08	1.26e-05
Sh3pxd2b	ENSMUSG00000040711	-0.789245	0.578647	0.00100257	0.0347366
Cotl1	ENSMUSG00000031827	-0.797122	0.575496	2.2e-05	0.0019216
Dnase2a	ENSMUSG00000003812	-0.798218	0.575059	3.02e-06	0.000393286
Elovl1	ENSMUSG00000006390	-0.799644	0.574491	0.00101558	0.0348566
Zim1	ENSMUSG00000002266	-0.806806	0.571646	0.000432523	0.0190997
Sord	ENSMUSG00000027227	-0.809667	0.570514	5.14e-10	2.08e-07
Rngtt	ENSMUSG00000028274	-0.810843	0.570049	0.000225472	0.0118373
Pla2r1	ENSMUSG00000054580	-0.815078	0.568378	5.57e-06	0.000659204
Slit3	ENSMUSG00000056427	-0.821265	0.565945	0.000479008	0.0203292
Shc1	ENSMUSG00000042626	-0.823602	0.56503	6.12e-08	1.26e-05
Lgals3	ENSMUSG00000050335	-0.828309	0.563189	0.00131788	0.0423606
Ncapd3	ENSMUSG00000035024	-0.831684	0.561873	3.01e-06	0.000393286
Tep1	ENSMUSG00000006281	-0.834863	0.560636	1.42e-07	2.58e-05
Iigp1	ENSMUSG00000054072	-0.837544	0.559595	0.000177182	0.0102933
Slc15a2	ENSMUSG00000022899	-0.838068	0.559392	0.00137777	0.0433494
N4bp2l1	ENSMUSG00000041132	-0.843505	0.557288	1.02e-07	2.02e-05
Ptx3	ENSMUSG00000027832	-0.847521	0.555739	0.000737415	0.0278743
Cercam	ENSMUSG00000039787	-0.857656	0.551848	0.000614203	0.0242516
Gm17767	ENSMUSG00000099413	-0.873761	0.545722	6.48e-06	0.000734999
Serpinb1a	ENSMUSG00000044734	-0.877255	0.544402	3.58e-05	0.00294988
Me2	ENSMUSG00000024556	-0.877405	0.544346	0.000101939	0.00656812
Unc13b	ENSMUSG00000028456	-0.886209	0.541034	2.04e-05	0.00180812
Alcam	ENSMUSG00000022636	-0.887288	0.54063	1.37e-08	3.54e-06
Ttc21b	ENSMUSG00000034848	-0.889193	0.539916	2.46e-05	0.00212845
Mcu	ENSMUSG00000009647	-0.895926	0.537402	2.58e-09	7.94e-07
Asap1	ENSMUSG00000022377	-0.899513	0.536068	1.27e-09	4.38e-07
Plcl1	ENSMUSG00000038349	-0.902459	0.534974	4.62e-05	0.0035427
Ifit3	ENSMUSG00000074896	-0.903447	0.534608	0.000392284	0.0177656
Hes6	ENSMUSG00000067071	-0.906691	0.533407	0.000189987	0.0107293
Tmem178b	ENSMUSG00000057716	-0.907583	0.533078	0.000304363	0.0147247
Cdh11	ENSMUSG00000031673	-0.90834	0.532798	0.000187388	0.0107106
Tceal7	ENSMUSG00000079428	-0.910051	0.532166	7.05e-07	0.000109861
Tmem8	ENSMUSG00000024180	-0.911381	0.531676	0.000456007	0.0197263
Ret	ENSMUSG00000030110	-0.920567	0.528301	8.72e-09	2.42e-06
Piezo1	ENSMUSG00000014444	-0.922686	0.527526	4.82e-12	2.73e-09
Pcdh17	ENSMUSG00000035566	-0.924981	0.526687	0.00044831	0.0197263
Col3a1	ENSMUSG00000026043	-0.925273	0.526581	2.55e-05	0.00218954
Prrg4	ENSMUSG00000027171	-0.926752	0.526041	0.000764519	0.0287455
Adcy5	ENSMUSG00000022840	-0.927029	0.52594	0.000453723	0.0197263
Strip2	ENSMUSG00000039629	-0.927622	0.525724	0.000594397	0.0238011
Manba	ENSMUSG00000028164	-0.929391	0.52508	7.34e-05	0.00520407
Xxylt1	ENSMUSG00000047434	-0.932452	0.523967	0.00133744	0.0425779
Tmem198b	ENSMUSG00000047090	-0.936347	0.522554	2.86e-05	0.00241502
Emb	ENSMUSG00000021728	-0.94043	0.521078	0.000945675	0.0333606
Fbln7	ENSMUSG00000027386	-0.94967	0.517751	7.12e-05	0.00507173
Prune2	ENSMUSG00000039126	-0.955108	0.515803	1.8e-05	0.00167285
B230312C02Rik	ENSMUSG00000084843	-0.959309	0.514303	0.000359742	0.0166102
Iqgap2	ENSMUSG00000021676	-0.960047	0.51404	3.45e-07	5.63e-05
Mapk10	ENSMUSG00000046709	-0.966733	0.511664	0.000210632	0.0113251
Galnt17	ENSMUSG00000034040	-0.974169	0.509033	0.000352777	0.0163791
Acox3	ENSMUSG00000029098	-0.977806	0.507751	6.08e-07	9.57e-05
Med19	ENSMUSG00000027080	-0.990133	0.503431	1.19e-07	2.22e-05
Pik3r5	ENSMUSG00000020901	-0.991765	0.502862	0.000214907	0.0114053
Gm18190	ENSMUSG00000098900	-0.992439	0.502627	0.000977456	0.0341267
Col5a2	ENSMUSG00000026042	-0.996606	0.501178	2.38e-08	5.72e-06
Fnbp1l	ENSMUSG00000039735	-1.00474	0.498359	2.53e-08	5.97e-06
Armh4	ENSMUSG00000036242	-1.0053	0.498166	8.14e-06	0.000880921
Siglec1	ENSMUSG00000027322	-1.00566	0.498043	0.0015219	0.0465938
Slf1	ENSMUSG00000021597	-1.01321	0.495441	3.99e-05	0.00322994
Mpeg1	ENSMUSG00000046805	-1.01385	0.495222	1.11e-06	0.000163249
Cdkl5	ENSMUSG00000031292	-1.01862	0.493588	1.28e-06	0.00018695
Reln	ENSMUSG00000042453	-1.01961	0.493249	0.000353581	0.0163791
Bace2	ENSMUSG00000040605	-1.02288	0.492132	0.000420613	0.0186318
Cers6	ENSMUSG00000027035	-1.02564	0.491192	0.000680206	0.0260593
Cdk6	ENSMUSG00000040274	-1.03595	0.487695	4.74e-05	0.00361216
Col24a1	ENSMUSG00000028197	-1.04223	0.485578	1.21e-05	0.00120181
Bhlhb9	ENSMUSG00000072964	-1.04537	0.48452	0.000202704	0.0111154
Fbxl22	ENSMUSG00000050503	-1.05659	0.480768	0.000607796	0.0241331
Apobec1	ENSMUSG00000040613	-1.06321	0.478566	0.0004595	0.0197376
Myo5b	ENSMUSG00000025885	-1.06871	0.476746	0.00139017	0.0435965
Gatm	ENSMUSG00000027199	-1.07954	0.47318	9.4e-05	0.00619769
Pde3b	ENSMUSG00000030671	-1.08418	0.47166	2.44e-05	0.00212321
Gm42047	ENSMUSG00000110631	-1.08457	0.471534	0.000456593	0.0197263
Col15a1	ENSMUSG00000028339	-1.08648	0.47091	4.55e-13	3.39e-10
Nmrk2	ENSMUSG00000004939	-1.0876	0.470545	9.52e-05	0.00624502
Ppfia4	ENSMUSG00000026458	-1.08794	0.470434	7.95e-05	0.00545507
Exoc4	ENSMUSG00000029763	-1.09485	0.468185	7.66e-16	9.05e-13
Layn	ENSMUSG00000060594	-1.09661	0.467614	0.00064906	0.0253455
Cadps2	ENSMUSG00000017978	-1.10914	0.463572	3.28e-08	7.63e-06
Kif4	ENSMUSG00000034311	-1.12009	0.460064	0.000869142	0.0314323
Cdh13	ENSMUSG00000031841	-1.121	0.459776	1.11e-08	2.91e-06
Megf9	ENSMUSG00000039270	-1.12329	0.459045	1.33e-09	4.49e-07
Cdk14	ENSMUSG00000028926	-1.1295	0.457073	7.63e-07	0.000117499
Ilvbl	ENSMUSG00000032763	-1.13225	0.456204	6.15e-09	1.85e-06
Mad1l1	ENSMUSG00000029554	-1.13732	0.454605	8.23e-06	0.000883959
Lgr5	ENSMUSG00000020140	-1.17762	0.442081	8.77e-06	0.000913846
Angpt1	ENSMUSG00000022309	-1.18618	0.439465	5.92e-18	1.2e-14
Adamts12	ENSMUSG00000047497	-1.18668	0.439312	1.98e-05	0.00176485
Rcan3	ENSMUSG00000059713	-1.1913	0.437908	7.23e-13	5.13e-10
Pqlc3	ENSMUSG00000045679	-1.19196	0.437708	5.18e-08	1.1e-05
Etv5	ENSMUSG00000013089	-1.19634	0.43638	3.44e-14	3.25e-11
Npnt	ENSMUSG00000040998	-1.20707	0.433148	1.89e-05	0.00172189
Magi1	ENSMUSG00000045095	-1.21203	0.431662	1.88e-08	4.68e-06
Stmn1	ENSMUSG00000028832	-1.21458	0.430897	0.000252889	0.0128946
Csdc2	ENSMUSG00000042109	-1.2303	0.426229	9e-07	0.000134322
Chrna1	ENSMUSG00000027107	-1.2445	0.422055	1.06e-16	1.54e-13
Gm19410	ENSMUSG00000109372	-1.251	0.420158	4.34e-06	0.000535024
Pgap1	ENSMUSG00000073678	-1.25566	0.418801	9.67e-11	4.42e-08
Hhip	ENSMUSG00000064325	-1.2564	0.418586	0.00150809	0.046271
Myl4	ENSMUSG00000061086	-1.25655	0.418545	4.93e-08	1.06e-05
Plaur	ENSMUSG00000046223	-1.26007	0.417525	0.00101553	0.0348566
Rgs4	ENSMUSG00000038530	-1.27501	0.413222	6.52e-08	1.32e-05
Tnnt2	ENSMUSG00000026414	-1.29159	0.408502	0.000550539	0.0227519
Tmtc4	ENSMUSG00000041594	-1.29568	0.407343	5.54e-05	0.0041134
Spats2l	ENSMUSG00000038305	-1.29636	0.407153	1.85e-10	8.19e-08
Mfap3l	ENSMUSG00000031647	-1.30263	0.405386	4.25e-11	2.08e-08
Slamf7	ENSMUSG00000038179	-1.30863	0.403704	0.000229808	0.0120204
Lmntd2	ENSMUSG00000025500	-1.31237	0.402658	7.35e-09	2.08e-06
Serpina3n	ENSMUSG00000021091	-1.31904	0.400801	0.000839952	0.0307657
Klb	ENSMUSG00000029195	-1.32147	0.400128	0.00103376	0.0352465
Mmp17	ENSMUSG00000029436	-1.32634	0.398779	2.25e-06	0.000305995
Chrnd	ENSMUSG00000026251	-1.33722	0.395782	1.85e-09	5.95e-07
Hs6st2	ENSMUSG00000062184	-1.34255	0.394323	1.49e-19	4.24e-16
Kcng1	ENSMUSG00000074575	-1.35203	0.39174	0.000232174	0.0120552
Shf	ENSMUSG00000033256	-1.35637	0.390563	0.000505746	0.0212729
Chrm3	ENSMUSG00000046159	-1.35677	0.390456	0.000119936	0.00755598
Ccl8	ENSMUSG00000009185	-1.35936	0.389754	0.000464337	0.0198851
Pclo	ENSMUSG00000061601	-1.36544	0.388117	5.58e-06	0.000659204
Kcnq5	ENSMUSG00000028033	-1.37668	0.385104	1.51e-08	3.83e-06
Rsad2	ENSMUSG00000020641	-1.38225	0.383621	7.87e-06	0.000864468
Astn2	ENSMUSG00000028373	-1.3837	0.383236	7.93e-05	0.00545507
Ggh	ENSMUSG00000073987	-1.38453	0.383014	9.7e-14	8.08e-11
Mest	ENSMUSG00000051855	-1.41171	0.375866	0.000118393	0.00749207
Dclk1	ENSMUSG00000027797	-1.42196	0.373206	6.06e-10	2.32e-07
Hydin	ENSMUSG00000059854	-1.43857	0.368933	3.91e-08	8.8e-06
Cyfip2	ENSMUSG00000020340	-1.4435	0.367675	0.000105939	0.00673399
B4galt6	ENSMUSG00000056124	-1.44594	0.367054	6.31e-14	5.59e-11
Epha3	ENSMUSG00000052504	-1.44974	0.366086	1.34e-05	0.00129796
Ralgps2	ENSMUSG00000026594	-1.46299	0.36274	1.73e-07	3.03e-05
Cxadr	ENSMUSG00000022865	-1.478	0.358986	0.00105053	0.0357105
Pnmal2	ENSMUSG00000070802	-1.48744	0.356645	0.000301401	0.0146314
Cdh2	ENSMUSG00000024304	-1.49464	0.35487	1.06e-08	2.84e-06
Gk	ENSMUSG00000025059	-1.51373	0.350206	8.42e-06	0.000893331
Mre11a	ENSMUSG00000031928	-1.51548	0.349779	3.6e-28	5.1e-24
Ephb1	ENSMUSG00000032537	-1.55092	0.341292	0.000170262	0.00997298
Rttn	ENSMUSG00000023066	-1.56655	0.337615	4.64e-10	1.93e-07
Scel	ENSMUSG00000022123	-1.59563	0.330877	0.000575689	0.0233894
Gm50010	ENSMUSG00000117499	-1.61417	0.326653	0.00118201	0.0389676
Angptl4	ENSMUSG00000002289	-1.61602	0.326234	0.0014439	0.0449832
Adamts14	ENSMUSG00000059901	-1.64019	0.320815	0.00021644	0.0114053
Dach1	ENSMUSG00000055639	-1.64108	0.320615	1.08e-09	3.92e-07
Mmp3	ENSMUSG00000043613	-1.65793	0.316892	0.00150346	0.0462289
Patj	ENSMUSG00000061859	-1.67584	0.312985	0.000381977	0.01741
Galnt5	ENSMUSG00000026828	-1.68757	0.31045	0.000188393	0.0107248
Mymk	ENSMUSG00000009214	-1.6884	0.310271	9.91e-05	0.00647441
Ezr	ENSMUSG00000052397	-1.69465	0.30893	1.94e-17	3.44e-14
Draxin	ENSMUSG00000029005	-1.70357	0.307025	4e-07	6.44e-05
Lyzl4	ENSMUSG00000032530	-1.7095	0.305767	0.000498284	0.0210689
Mmp12	ENSMUSG00000049723	-1.71132	0.305381	0.00142436	0.0444722
Slc7a5	ENSMUSG00000040010	-1.71429	0.304753	2.24e-13	1.77e-10
Top2a	ENSMUSG00000020914	-1.71884	0.303793	9.96e-05	0.00647441
Gm567	ENSMUSG00000104610	-1.73471	0.30047	1.47e-07	2.64e-05
Zdhhc23	ENSMUSG00000036304	-1.75131	0.297032	0.000155136	0.00927871
Chrng	ENSMUSG00000026253	-1.75143	0.297007	3.72e-06	0.000475029
Myh8	ENSMUSG00000055775	-1.75531	0.296209	2.09e-12	1.35e-09
Chst2	ENSMUSG00000033350	-1.8077	0.285647	5.39e-15	5.87e-12
Gm36543	ENSMUSG00000112803	-1.81265	0.284668	0.00027729	0.0136954
Upp1	ENSMUSG00000020407	-1.85761	0.275933	9.58e-06	0.000969471
Glp1r	ENSMUSG00000024027	-1.86632	0.274273	0.000122371	0.00767528
Dio2	ENSMUSG00000007682	-1.88	0.271684	1.83e-12	1.23e-09
Sstr5	ENSMUSG00000050824	-1.88669	0.270427	3.86e-06	0.000487984
Nrcam	ENSMUSG00000020598	-1.98263	0.253028	6.63e-16	8.55e-13
Pls1	ENSMUSG00000049493	-2.05669	0.240368	6.76e-06	0.000760512
Sox11	ENSMUSG00000063632	-2.06235	0.239426	0.00129898	0.0421353
Fam181b	ENSMUSG00000051515	-2.08729	0.235323	2.98e-12	1.77e-09
Tceal3	ENSMUSG00000044550	-2.08947	0.234966	0.00095159	0.0333881
Frmpd1	ENSMUSG00000035615	-2.12845	0.228704	0.000195869	0.0109309
P2rx3	ENSMUSG00000027071	-2.13374	0.227867	3.65e-22	1.72e-18
Aadac	ENSMUSG00000027761	-2.1349	0.227683	1.98e-07	3.39e-05
Dnah10	ENSMUSG00000038011	-2.14371	0.226297	5.08e-20	1.8e-16
Otogl	ENSMUSG00000091455	-2.19005	0.219143	0.000103076	0.00661129
Gm11351	ENSMUSG00000086531	-2.22731	0.213556	0.000189443	0.0107293
Serpinb6c	ENSMUSG00000052180	-2.31876	0.200439	7.12e-06	0.000794363
Necab1	ENSMUSG00000040536	-2.36081	0.194681	0.00091588	0.0329507
Slitrk2	ENSMUSG00000036790	-2.41244	0.187838	0.000238095	0.0122727
Nanos1	ENSMUSG00000072437	-2.44017	0.184261	9.1e-06	0.000934425
2900052N01Rik	ENSMUSG00000099696	-2.45645	0.182195	0.00156091	0.0475827
Nefl	ENSMUSG00000022055	-2.46234	0.181452	1.09e-16	1.54e-13
Cenpf	ENSMUSG00000026605	-2.50379	0.176312	8.73e-11	4.12e-08
Tfap2c	ENSMUSG00000028640	-2.50536	0.176121	1.95e-06	0.000275907
Gm6551	ENSMUSG00000116659	-2.65618	0.158639	1.23e-05	0.00121257
Gm4907	ENSMUSG00000068113	-2.68714	0.155271	1.15e-07	2.16e-05
Slitrk6	ENSMUSG00000045871	-2.69935	0.153962	6.09e-06	0.000701918
Rab3b	ENSMUSG00000003411	-2.75013	0.148637	2.43e-11	1.25e-08
Spp1	ENSMUSG00000029304	-2.80269	0.14332	7.23e-10	2.7e-07
Dnah7c	ENSMUSG00000101337	-2.81984	0.141626	0.000165073	0.00970916
Platr23	ENSMUSG00000097229	-2.8203	0.141581	1.92e-05	0.00173186
Klk1	ENSMUSG00000063903	-2.95898	0.128605	4.85e-08	1.06e-05
Fam169a	ENSMUSG00000041817	-3.11408	0.115497	7.51e-05	0.00526865
Fbxo2	ENSMUSG00000041556	-3.24898	0.105187	0.000634509	0.0249146
Rd3	ENSMUSG00000049353	-3.37491	0.0963944	2.04e-06	0.000285595
Tex11	ENSMUSG00000009670	-3.68838	0.0775687	1.79e-05	0.00167285
Anxa10	ENSMUSG00000031635	-4.18744	0.0548853	4.51e-06	0.000551409
Agtr2	ENSMUSG00000068122	-4.55334	0.04259	2.06e-23	1.46e-19
Cts6	ENSMUSG00000021441	-4.59781	0.0412974	3.74e-10	1.61e-07
Ctsj	ENSMUSG00000055298	-5.5246	0.0217235	3e-12	1.77e-09

## Sheet: FLE CTRLaso vs AC CTRLaso
mgi_symbol	GeneID	log2FoldChange	FoldChange	pvalue	padj
Clca4a	ENSMUSG00000068547	8.4359	346.306	8.04e-05	0.00547994
Gpr12	ENSMUSG00000041468	8.35323	327.019	0.000212537	0.011326
Grem1	ENSMUSG00000074934	8.30998	317.36	1.07e-18	2.53e-15
Gm15527	ENSMUSG00000086946	8.30907	317.161	0.000144796	0.00869698
Gm17767	ENSMUSG00000099413	8.09558	273.534	0.00130707	0.0423008
Sstr5	ENSMUSG00000050824	7.98401	253.179	4.24e-06	0.000527334
Gm36377	ENSMUSG00000113909	7.94455	246.348	0.00145023	0.0450811
4921504E06Rik	ENSMUSG00000026734	7.91482	241.322	6.39e-09	1.86e-06
Ctsj	ENSMUSG00000055298	7.89559	238.127	1.9e-07	3.29e-05
Pth	ENSMUSG00000059077	7.81418	225.062	5.77e-05	0.00419929
BC064078	ENSMUSG00000087150	7.78965	221.267	0.00156889	0.0477233
Draxin	ENSMUSG00000029005	7.78784	220.99	0.000830475	0.0306562
Nefl	ENSMUSG00000022055	7.73133	212.502	0.00015799	0.00940967
Bpifb1	ENSMUSG00000027485	7.73087	212.434	3.79e-08	8.66e-06
Entpd3	ENSMUSG00000041608	7.69335	206.98	0.00041291	0.0185222
Gm32585	ENSMUSG00000105039	7.62161	196.94	0.00164539	0.0497302
Tfap2c	ENSMUSG00000028640	7.57743	191.001	0.0002553	0.0129246
Platr23	ENSMUSG00000097229	7.48354	178.966	0.000210842	0.0113251
Gm16133	ENSMUSG00000089854	7.45455	175.406	0.000161118	0.00951601
Lmntd2	ENSMUSG00000025500	7.45153	175.039	1.11e-07	2.14e-05
Gm26531	ENSMUSG00000097902	7.36784	165.173	0.000194708	0.010909
Slc6a20a	ENSMUSG00000036814	7.26431	153.736	0.000123901	0.00772394
Gm48731	ENSMUSG00000113969	7.24815	152.024	3.43e-05	0.0028417
Gm10648	ENSMUSG00000108930	7.21773	148.852	0.000690538	0.0263128
Gm11351	ENSMUSG00000086531	7.20959	148.014	0.00132133	0.0423754
Anxa10	ENSMUSG00000031635	7.17841	144.849	0.00133396	0.0425779
Agtr2	ENSMUSG00000068122	7.13753	140.803	8.88e-05	0.00596756
Cntnap5a	ENSMUSG00000070695	7.13633	140.685	4.52e-05	0.00347945
Tnr	ENSMUSG00000015829	7.10645	137.802	0.000411841	0.0185222
Th	ENSMUSG00000000214	7.04835	132.363	3.21e-05	0.00269468
Gm567	ENSMUSG00000104610	6.94848	123.51	0.000191031	0.0107455
Susd4	ENSMUSG00000038576	6.94124	122.892	1.12e-07	2.14e-05
Lgr5	ENSMUSG00000020140	6.90138	119.543	0.000395782	0.0178669
Mkrn2os	ENSMUSG00000068011	6.87071	117.028	4.22e-05	0.00333394
Sorbs2os	ENSMUSG00000085440	6.81173	112.34	8.04e-15	8.14e-12
Gm12519	ENSMUSG00000085643	6.78418	110.215	2.38e-06	0.000320674
Glra3	ENSMUSG00000038257	6.76995	109.133	0.000300072	0.0146169
Kcnb2	ENSMUSG00000092083	6.72955	106.12	0.000565188	0.0232218
Cts6	ENSMUSG00000021441	6.71491	105.048	0.000499411	0.0210689
Gm48395	ENSMUSG00000114439	6.70184	104.101	2.83e-06	0.000378935
Lhfpl1	ENSMUSG00000041700	6.67305	102.044	7.43e-05	0.00523681
Gal3st2b	ENSMUSG00000093805	6.6608	101.181	4.27e-08	9.45e-06
Klrb1f	ENSMUSG00000030154	6.60609	97.4165	0.000941178	0.033353
Tjp3	ENSMUSG00000034917	6.60203	97.1424	8.65e-06	0.000908429
Gm19801	ENSMUSG00000112491	6.60002	97.0069	3.25e-05	0.0027101
Spink5	ENSMUSG00000055561	6.5963	96.7572	4.24e-05	0.00333394
Bcan	ENSMUSG00000004892	6.58573	96.0508	6.7e-05	0.00479383
Kntc1	ENSMUSG00000029414	6.55588	94.0841	0.000215851	0.0114053
Cyp4f14	ENSMUSG00000024292	6.5445	93.345	0.000668846	0.0258335
Dcdc2a	ENSMUSG00000035910	6.50089	90.5653	0.00147957	0.0457086
Aadac	ENSMUSG00000027761	6.48834	89.781	5.78e-05	0.00419929
Gm12406	ENSMUSG00000084761	6.46237	88.1793	7.74e-05	0.00537877
Cyp2j12	ENSMUSG00000081225	6.45537	87.7523	0.000556839	0.0229453
Wfdc3	ENSMUSG00000076434	6.33026	80.4634	0.000207517	0.0112897
Gm2861	ENSMUSG00000105850	6.29458	78.4979	0.000686803	0.026241
Clca1	ENSMUSG00000028255	6.2839	77.919	0.000321253	0.0153325
Gm1965	ENSMUSG00000090254	6.24265	75.7223	0.00134267	0.0425779
Tunar	ENSMUSG00000097929	6.20768	73.9089	9.31e-05	0.00616675
Olfm4	ENSMUSG00000022026	6.19673	73.3502	0.00118209	0.0389676
Calb2	ENSMUSG00000003657	6.18949	72.9832	0.000672234	0.0258938
Gm47171	ENSMUSG00000111340	6.12158	69.6275	0.000171697	0.0100156
Klk1	ENSMUSG00000063903	6.11465	69.2936	2.97e-06	0.000393286
Glp1r	ENSMUSG00000024027	6.09248	68.2369	5.06e-05	0.0038157
Pls1	ENSMUSG00000049493	6.09052	68.1441	8.95e-06	0.000925686
Gm35392	ENSMUSG00000109748	6.07391	67.3643	2.23e-07	3.77e-05
Gm6551	ENSMUSG00000116659	6.0659	66.9913	7.97e-05	0.00545507
Kcng1	ENSMUSG00000074575	6.05202	66.3498	0.000160479	0.00951601
Dnah10	ENSMUSG00000038011	6.02847	65.2756	4.26e-05	0.00333394
Cck	ENSMUSG00000032532	6.02707	65.212	1.3e-05	0.00127323
Iltifb	ENSMUSG00000090461	6.00271	64.1203	0.00032264	0.0153471
P2rx3	ENSMUSG00000027071	5.99781	63.9027	0.000307176	0.0148103
Areg	ENSMUSG00000029378	5.99719	63.8753	0.000869238	0.0314323
Krt8	ENSMUSG00000049382	5.99557	63.8039	0.000232053	0.0120552
Grin1	ENSMUSG00000026959	5.98794	63.4671	2.23e-06	0.000305995
Ptpn5	ENSMUSG00000030854	5.95875	62.196	0.000677906	0.0260415
Nfe2	ENSMUSG00000058794	5.92461	60.7415	0.000580545	0.0235121
Cdcp3	ENSMUSG00000006204	5.92252	60.6534	0.000249159	0.0127503
Gm7229	ENSMUSG00000111816	5.92151	60.6111	7.26e-06	0.000803436
Ccr9	ENSMUSG00000029530	5.90424	59.89	1.81e-05	0.00167285
Gm35048	ENSMUSG00000103292	5.89022	59.3105	0.000657106	0.0255191
Fgf10	ENSMUSG00000021732	5.8418	57.3533	8.44e-06	0.000893331
Prune2	ENSMUSG00000039126	5.82507	56.6918	5.2e-05	0.00390308
Cdcp1	ENSMUSG00000035498	5.82345	56.6283	2.48e-11	1.25e-08
Gm12405	ENSMUSG00000087054	5.82075	56.5225	2.16e-05	0.00190607
Trbv13-2	ENSMUSG00000076469	5.803	55.8312	0.000129757	0.00792806
Gm26918	ENSMUSG00000097976	5.78904	55.2934	1.71e-06	0.000244395
Adgb	ENSMUSG00000050994	5.74675	53.6962	0.000341053	0.0159552
Zfp365	ENSMUSG00000037855	5.71807	52.6395	0.000514128	0.0214346
Gm8237	ENSMUSG00000090707	5.68915	51.5948	0.000299845	0.0146169
Jakmip2	ENSMUSG00000024502	5.68627	51.4917	0.0001287	0.00792634
Mymk	ENSMUSG00000009214	5.66387	50.6986	0.000312601	0.0150207
Trbv12-2	ENSMUSG00000094525	5.65716	50.4633	0.000254734	0.0129246
Nrcam	ENSMUSG00000020598	5.65202	50.2838	0.000340381	0.0159552
Tex11	ENSMUSG00000009670	5.64277	49.9624	0.000178395	0.0103214
Plppr4	ENSMUSG00000044667	5.64055	49.8855	0.00013438	0.00817529
Pou2af1	ENSMUSG00000032053	5.63963	49.8538	0.000420463	0.0186318
Cadps2	ENSMUSG00000017978	5.63348	49.6415	0.000853297	0.0311486
Klk1b21	ENSMUSG00000066516	5.60416	48.643	8.34e-07	0.00012712
Tmprss3	ENSMUSG00000024034	5.58053	47.8527	5.85e-06	0.000685559
Catsperd	ENSMUSG00000040828	5.57838	47.7815	0.000202781	0.0111154
Atp13a4	ENSMUSG00000038094	5.55235	46.9272	0.000207873	0.0112897
Dnah7c	ENSMUSG00000101337	5.54883	46.8127	0.000962093	0.0336733
Sln	ENSMUSG00000042045	5.54736	46.7652	0.000260316	0.0130388
Frmpd1	ENSMUSG00000035615	5.53191	46.2669	0.00115575	0.0382776
Gm4907	ENSMUSG00000068113	5.49006	44.9442	0.000374009	0.0171399
2900052N01Rik	ENSMUSG00000099696	5.45767	43.9462	0.000182617	0.0104802
A330102I10Rik	ENSMUSG00000086363	5.44783	43.6476	0.00137846	0.0433494
Gm29387	ENSMUSG00000100279	5.43463	43.25	4.28e-05	0.00333394
Ccl22	ENSMUSG00000031779	5.43424	43.2382	0.00147581	0.0457086
Wnt3	ENSMUSG00000000125	5.42696	43.0207	0.000950918	0.0333881
Dsp	ENSMUSG00000054889	5.40414	42.3457	5.03e-05	0.00381282
	ENSMUSG00000118497	5.40402	42.342	0.000264467	0.0131538
Teddm3	ENSMUSG00000090356	5.40348	42.3261	1.86e-05	0.00171477
Gm10109	ENSMUSG00000062073	5.39918	42.2003	0.000792722	0.0295706
C130083M11Rik	ENSMUSG00000106464	5.37248	41.4264	1.65e-05	0.00155529
Dynlrb2	ENSMUSG00000034467	5.35207	40.8445	0.000981653	0.034189
Kif4	ENSMUSG00000034311	5.31644	39.848	0.000256712	0.0129498
Serpinb6c	ENSMUSG00000052180	5.3076	39.6048	8.34e-05	0.00563256
F830208F22Rik	ENSMUSG00000073529	5.27642	38.7579	0.00102077	0.0349504
Vwce	ENSMUSG00000043789	5.23394	37.6334	0.000530631	0.0220577
Gm13583	ENSMUSG00000086578	5.23354	37.623	0.000328206	0.0155596
Igfbp2	ENSMUSG00000039323	5.22445	37.3865	0.000927977	0.0331337
Gm46559	ENSMUSG00000116723	5.21419	37.1216	0.00106614	0.0359824
Lyzl4	ENSMUSG00000032530	5.21321	37.0964	4.09e-05	0.00327359
St6gal2	ENSMUSG00000024172	5.21271	37.0836	0.000417681	0.0186318
Gm38342	ENSMUSG00000102457	5.17279	36.0716	0.00127105	0.0415141
Fosl1	ENSMUSG00000024912	5.17228	36.0588	0.000937071	0.033353
Rab3b	ENSMUSG00000003411	5.16671	35.9199	0.000771636	0.02886
Mapk10	ENSMUSG00000046709	5.13263	35.0812	0.000126158	0.00780914
Sag	ENSMUSG00000056055	5.12704	34.9456	8.26e-05	0.00560399
Mt3	ENSMUSG00000031760	5.12113	34.8028	9.19e-05	0.00611516
Ccnb2	ENSMUSG00000032218	5.11673	34.6968	0.000264089	0.0131538
Cnnm1	ENSMUSG00000025189	5.10921	34.5164	0.000637506	0.0249631
AW551984	ENSMUSG00000038112	5.08534	33.9499	0.00107875	0.0363213
Oca2	ENSMUSG00000030450	5.07668	33.7468	4.79e-06	0.000580055
Cntn5	ENSMUSG00000039488	5.07054	33.6034	0.00110066	0.0367969
Nefm	ENSMUSG00000022054	5.049	33.1055	0.000591938	0.0238011
Nmu	ENSMUSG00000029236	5.03311	32.7429	0.000388847	0.0176664
Alcam	ENSMUSG00000022636	5.01763	32.3934	0.000593728	0.0238011
Lpar3	ENSMUSG00000036832	5.01573	32.3508	3.84e-05	0.0031311
Gm19410	ENSMUSG00000109372	5.00254	32.0564	4.31e-05	0.00333597
Slc15a2	ENSMUSG00000022899	4.99592	31.9096	0.00108154	0.036329
Akr1cl	ENSMUSG00000025955	4.99318	31.8492	0.000569361	0.0233257
Alk	ENSMUSG00000055471	4.9924	31.8319	0.000797165	0.0296583
B020014A21Rik	ENSMUSG00000110909	4.98684	31.7094	0.000854802	0.0311486
Gm30498	ENSMUSG00000107933	4.97959	31.5506	5.28e-05	0.00393663
Sytl1	ENSMUSG00000028860	4.94689	30.8434	0.00149289	0.0460038
Mmp17	ENSMUSG00000029436	4.94201	30.7393	0.000453802	0.0197263
Mmp12	ENSMUSG00000049723	4.92988	30.4818	0.000452319	0.0197263
Rec8	ENSMUSG00000002324	4.92165	30.3085	0.000696319	0.026462
Gm48606	ENSMUSG00000113586	4.92143	30.3039	4.88e-06	0.000586678
Gm6906	ENSMUSG00000112269	4.91063	30.0778	0.000622027	0.0244923
Plet1	ENSMUSG00000032068	4.90088	29.8754	0.000258956	0.0130166
Gm32312	ENSMUSG00000116530	4.89956	29.848	0.00113459	0.0377532
Ralyl	ENSMUSG00000039717	4.88496	29.5475	0.000345188	0.0160955
A830036E02Rik	ENSMUSG00000084890	4.87937	29.4331	0.000877536	0.0316516
Aox4	ENSMUSG00000038242	4.87777	29.4005	0.000179878	0.0103649
Gm11496	ENSMUSG00000085152	4.87468	29.3375	0.000418959	0.0186318
Gm16333	ENSMUSG00000090057	4.87458	29.3356	0.000919829	0.0330091
Plekha7	ENSMUSG00000045659	4.87216	29.2864	0.000318958	0.0152744
4933409D19Rik	ENSMUSG00000104366	4.85318	28.9036	0.000768226	0.0288085
Cd6	ENSMUSG00000024670	4.85045	28.8489	0.000339877	0.0159552
Gm12354	ENSMUSG00000086071	4.84712	28.7826	0.000508375	0.0213202
hDUX4	hDUX4	4.81077	28.0663	0.00141579	0.009036
Slc37a2	ENSMUSG00000032122	4.80686	27.9904	0.000596536	0.0238194
Gm20515	ENSMUSG00000092242	4.80429	27.9406	0.000867955	0.0314323
Tdo2	ENSMUSG00000028011	4.80269	27.9096	0.00120471	0.0395593
Marveld3	ENSMUSG00000001672	4.80198	27.8959	0.0016551	0.0499172
Gm2544	ENSMUSG00000113117	4.79868	27.8322	0.00105646	0.0358261
Gm36543	ENSMUSG00000112803	4.79501	27.7614	0.000470321	0.0200204
B230110C06Rik	ENSMUSG00000097547	4.78456	27.5611	0.00163189	0.0494274
9130227L01Rik	ENSMUSG00000099950	4.77737	27.424	0.000137583	0.00833435
Dbndd1	ENSMUSG00000031970	4.77493	27.3777	0.00100718	0.0347366
Gm22389	ENSMUSG00000088818	4.77493	27.3777	0.000268754	0.0133202
Tmem63c	ENSMUSG00000034145	4.77241	27.3299	0.00131576	0.0423606
Gm30873	ENSMUSG00000109341	4.7693	27.2712	0.000667166	0.0258335
4833405L11Rik	ENSMUSG00000113544	4.76118	27.1179	0.000591605	0.0238011
Krt12	ENSMUSG00000020912	4.75349	26.9738	0.000201606	0.0111154
Gsdma	ENSMUSG00000017204	4.74904	26.8908	0.00129594	0.042133
Dchs2	ENSMUSG00000102692	4.74152	26.7509	0.0009461	0.0333606
Gfi1	ENSMUSG00000029275	4.74019	26.7264	0.000731995	0.0277434
Brip1	ENSMUSG00000034329	4.71466	26.2575	3.8e-05	0.0031148
Prl4a1	ENSMUSG00000005891	4.70782	26.1333	0.000295825	0.0145097
Dock5	ENSMUSG00000044447	4.70598	26.1	0.000752447	0.0283668
Ripply1	ENSMUSG00000072945	4.7035	26.0552	0.0011061	0.0368918
Ces2c	ENSMUSG00000061825	4.6999	25.9903	0.00100708	0.0347366
5430401H09Rik	ENSMUSG00000112071	4.67817	25.6017	0.00109356	0.0366458
Dnah8	ENSMUSG00000033826	4.65587	25.209	0.000457846	0.0197263
Esr2	ENSMUSG00000021055	4.65468	25.1883	0.00155862	0.0475827
Adgra2	ENSMUSG00000031486	4.65053	25.1159	0.000361058	0.0166169
Veph1	ENSMUSG00000027831	4.64698	25.0542	0.000466937	0.0199363
Syt17	ENSMUSG00000058420	4.63628	24.869	0.000651538	0.0253724
Hs6st2	ENSMUSG00000062184	4.63319	24.8159	0.00023582	0.0121998
Myo1g	ENSMUSG00000020437	4.63244	24.8029	0.00037484	0.0171399
Tmem74	ENSMUSG00000054409	4.61838	24.5624	2.49e-07	4.1e-05
Rprm	ENSMUSG00000075334	4.61331	24.4762	8.5e-07	0.000128125
Gm7172	ENSMUSG00000112926	4.60831	24.3915	0.00134192	0.0425779
Gm14110	ENSMUSG00000084774	4.59696	24.2004	9.8e-06	0.000985106
Btnl2	ENSMUSG00000024340	4.59111	24.1026	0.00128441	0.0418542
Hydin	ENSMUSG00000059854	4.57318	23.8047	0.000815483	0.0301814
Gm45877	ENSMUSG00000110486	4.5694	23.7424	0.000940779	0.033353
Calca	ENSMUSG00000030669	4.56916	23.7386	0.000247707	0.0127219
Gm10032	ENSMUSG00000057913	4.5616	23.6146	1.35e-05	0.00130537
2610204G07Rik	ENSMUSG00000084860	4.55833	23.5611	2.7e-05	0.00230484
Rtkn2	ENSMUSG00000037846	4.54105	23.2806	0.000212384	0.011326
Ppp1r14bl	ENSMUSG00000073730	4.53839	23.2376	6.29e-06	0.000718509
A430072P03Rik	ENSMUSG00000090030	4.53277	23.1473	0.00141798	0.0443706
Fez1	ENSMUSG00000032118	4.53063	23.113	2.72e-05	0.002312
Gm34006	ENSMUSG00000111293	4.52383	23.0043	0.00012917	0.00792634
Stra6l	ENSMUSG00000028327	4.51884	22.9248	0.00137178	0.0433494
Ahrr	ENSMUSG00000021575	4.51868	22.9224	0.000201179	0.0111154
Chrng	ENSMUSG00000026253	4.50929	22.7736	0.000104264	0.00665742
Btg4	ENSMUSG00000032056	4.50825	22.7572	0.000547452	0.0226904
Mymx	ENSMUSG00000079471	4.49994	22.6265	0.000613283	0.0242516
4930441J16Rik	ENSMUSG00000085405	4.49356	22.5266	0.000142195	0.00857707
Nol4	ENSMUSG00000041923	4.48838	22.4458	0.000605031	0.0240908
7530428D23Rik	ENSMUSG00000103441	4.4826	22.3561	1.93e-05	0.00173531
E330035G20Rik	ENSMUSG00000113120	4.48229	22.3513	0.0010344	0.0352465
Gm19391	ENSMUSG00000105139	4.47222	22.1959	4.01e-05	0.00322994
Mir1968	ENSMUSG00000088054	4.46414	22.072	0.000101774	0.00656812
Cysltr2	ENSMUSG00000033470	4.41071	21.2694	0.000574182	0.0233894
F10	ENSMUSG00000031444	4.40656	21.2083	7.93e-06	0.000864604
Serpinb6e	ENSMUSG00000069248	4.39464	21.0338	6.27e-05	0.00453138
Runx2os1	ENSMUSG00000073394	4.38812	20.939	0.000811575	0.0301154
Mov10l1	ENSMUSG00000015365	4.3741	20.7365	6.44e-05	0.00463182
Cacng4	ENSMUSG00000020723	4.34771	20.3606	8.93e-05	0.00597072
F7	ENSMUSG00000031443	4.34425	20.3119	0.00120562	0.0395593
Gm12138	ENSMUSG00000082087	4.3318	20.1373	0.000124237	0.00772394
Rd3	ENSMUSG00000049353	4.31774	19.942	0.000210922	0.0113251
Gm12706	ENSMUSG00000080967	4.30785	19.8058	0.000511866	0.0214032
Pkhd1	ENSMUSG00000043760	4.30152	19.7191	0.00125226	0.040995
Gm4632	ENSMUSG00000115111	4.29115	19.5779	1.25e-07	2.31e-05
Fam222a	ENSMUSG00000041930	4.28986	19.5604	1.08e-05	0.0010788
Rerg	ENSMUSG00000030222	4.27706	19.3876	0.00137923	0.0433494
Fam169a	ENSMUSG00000041817	4.27019	19.2955	3.47e-06	0.00044722
Slitrk6	ENSMUSG00000045871	4.26507	19.2271	0.00131508	0.0423606
Ankrd1	ENSMUSG00000024803	4.2531	19.0682	0.000923806	0.0330681
Gm20429	ENSMUSG00000092591	4.25009	19.0285	5.67e-05	0.00416224
Il20rb	ENSMUSG00000044244	4.24838	19.0059	5.56e-10	2.19e-07
Arr3	ENSMUSG00000060890	4.23673	18.8531	0.000203096	0.0111154
Gm15409	ENSMUSG00000087272	4.23087	18.7767	6.41e-09	1.86e-06
Rims1	ENSMUSG00000041670	4.22652	18.7201	5.9e-06	0.000685559
Asphd2	ENSMUSG00000029348	4.22652	18.7201	0.00148009	0.0457086
Otogl	ENSMUSG00000091455	4.21657	18.5914	1.56e-05	0.00148599
Fam181b	ENSMUSG00000051515	4.20343	18.4229	4.8e-07	7.65e-05
Gal3st2	ENSMUSG00000094651	4.20134	18.3962	4.28e-05	0.00333394
Scel	ENSMUSG00000022123	4.19941	18.3717	1.53e-05	0.0014617
Cenpf	ENSMUSG00000026605	4.19331	18.2941	0.000291447	0.0143447
Smim41	ENSMUSG00000075408	4.18998	18.252	1.89e-05	0.00172189
Ppfia2	ENSMUSG00000053825	4.18082	18.1364	0.000575866	0.0233894
Ifit1bl1	ENSMUSG00000079339	4.17443	18.0563	7.76e-08	1.55e-05
Myh8	ENSMUSG00000055775	4.16115	17.8909	0.000833306	0.0306586
Gad1	ENSMUSG00000070880	4.15692	17.8385	9.37e-06	0.000955729
Plekhh1	ENSMUSG00000060716	4.14863	17.7362	9.26e-09	2.52e-06
Gpr119	ENSMUSG00000051209	4.14192	17.654	0.00106575	0.0359824
Gm7791	ENSMUSG00000112371	4.13787	17.6045	5.58e-05	0.00411609
Gm36028	ENSMUSG00000108763	4.13752	17.6001	1.67e-09	5.49e-07
Lix1	ENSMUSG00000047786	4.13735	17.5981	0.00033392	0.0157777
Gm31406	ENSMUSG00000103640	4.13357	17.5521	2.18e-09	6.88e-07
Krt18	ENSMUSG00000023043	4.12395	17.4354	0.00159242	0.0483353
Ostn	ENSMUSG00000052276	4.11882	17.3735	7.57e-05	0.00528398
Upp1	ENSMUSG00000020407	4.11032	17.2715	1.19e-09	4.22e-07
Dhrs9	ENSMUSG00000027068	4.09479	17.0865	0.000453079	0.0197263
Gm49518	ENSMUSG00000116290	4.0702	16.7978	3.98e-06	0.000498833
Spp1	ENSMUSG00000029304	4.0666	16.756	0.00132587	0.0424248
Olr1	ENSMUSG00000030162	4.06298	16.7139	1.49e-07	2.64e-05
Dnaic1	ENSMUSG00000061322	4.05549	16.6274	0.0011448	0.0380034
Chrm3	ENSMUSG00000046159	4.02923	16.3274	0.000834864	0.0306586
D830032E09Rik	ENSMUSG00000100457	3.99078	15.898	1.49e-11	8.14e-09
Gm34907	ENSMUSG00000115762	3.98235	15.8055	0.00100004	0.0347366
Gm7706	ENSMUSG00000110286	3.97551	15.7307	1.93e-08	4.71e-06
Pkp3	ENSMUSG00000054065	3.97469	15.7217	2.06e-06	0.000285595
Scd3	ENSMUSG00000025202	3.9645	15.6111	2.34e-07	3.9e-05
Ankrd35	ENSMUSG00000038354	3.96223	15.5866	1.62e-06	0.000234664
Lratd1	ENSMUSG00000020607	3.96158	15.5795	6.05e-08	1.26e-05
Sox11	ENSMUSG00000063632	3.93958	15.3437	0.00100257	0.0347366
4930512H18Rik	ENSMUSG00000086866	3.9389	15.3365	2.2e-05	0.0019216
Rrad	ENSMUSG00000031880	3.9306	15.2486	3.02e-06	0.000393286
Ypel1	ENSMUSG00000022773	3.92101	15.1475	0.00101558	0.0348566
Gm32742	ENSMUSG00000110266	3.91953	15.132	0.000432523	0.0190997
Dock3	ENSMUSG00000039716	3.88546	14.7788	5.14e-10	2.08e-07
Bend6	ENSMUSG00000042182	3.87795	14.7021	0.000225472	0.0118373
Grin2b	ENSMUSG00000030209	3.86054	14.5258	5.57e-06	0.000659204
Chst2	ENSMUSG00000033350	3.85474	14.4675	0.000479008	0.0203292
B3gat1	ENSMUSG00000045994	3.84573	14.3774	6.12e-08	1.26e-05
Ccdc190	ENSMUSG00000070532	3.84105	14.3309	0.00131788	0.0423606
Cxcl13	ENSMUSG00000023078	3.82302	14.1529	3.01e-06	0.000393286
Cdkl5	ENSMUSG00000031292	3.82121	14.1351	1.42e-07	2.58e-05
Cdk1	ENSMUSG00000019942	3.80128	13.9412	0.000177182	0.0102933
Myh3	ENSMUSG00000020908	3.79333	13.8646	0.00137777	0.0433494
Dtl	ENSMUSG00000037474	3.78091	13.7457	1.02e-07	2.02e-05
Osbpl3	ENSMUSG00000029822	3.77765	13.7147	0.000737415	0.0278743
Gm43697	ENSMUSG00000106078	3.7533	13.4852	0.000614203	0.0242516
Gm4841	ENSMUSG00000068606	3.73917	13.3537	6.48e-06	0.000734999
Cidea	ENSMUSG00000024526	3.72145	13.1907	3.58e-05	0.00294988
Cxcl10	ENSMUSG00000034855	3.71969	13.1747	0.000101939	0.00656812
Prrg4	ENSMUSG00000027171	3.71184	13.1031	2.04e-05	0.00180812
Kctd16	ENSMUSG00000051401	3.70163	13.0108	1.37e-08	3.54e-06
Rassf7	ENSMUSG00000038618	3.70066	13.002	2.46e-05	0.00212845
Strip2	ENSMUSG00000039629	3.69504	12.9514	2.58e-09	7.94e-07
Siah3	ENSMUSG00000091722	3.68926	12.8997	1.27e-09	4.38e-07
Gm38403	ENSMUSG00000112854	3.68321	12.8457	4.62e-05	0.0035427
Gm6652	ENSMUSG00000099858	3.67234	12.7492	0.000392284	0.0177656
Hsf2bp	ENSMUSG00000002076	3.65897	12.6317	0.000189987	0.0107293
Col24a1	ENSMUSG00000028197	3.65721	12.6162	0.000304363	0.0147247
N4bp2l1	ENSMUSG00000041132	3.65599	12.6056	0.000187388	0.0107106
Cd300lf	ENSMUSG00000047798	3.6405	12.471	7.05e-07	0.000109861
Ptprk	ENSMUSG00000019889	3.63702	12.4409	0.000456007	0.0197263
Bicd1	ENSMUSG00000003452	3.63145	12.393	8.72e-09	2.42e-06
Aknad1	ENSMUSG00000049565	3.62853	12.3679	4.82e-12	2.73e-09
Fndc7	ENSMUSG00000045326	3.62506	12.3382	0.00044831	0.0197263
Nanos1	ENSMUSG00000072437	3.62493	12.3371	2.55e-05	0.00218954
Tmprss6	ENSMUSG00000016942	3.62115	12.3048	0.000764519	0.0287455
Csdc2	ENSMUSG00000042109	3.60472	12.1655	0.000453723	0.0197263
Gdf5	ENSMUSG00000038259	3.60373	12.1571	0.000594397	0.0238011
Apol8	ENSMUSG00000056656	3.59548	12.0878	7.34e-05	0.00520407
Elf3	ENSMUSG00000003051	3.59414	12.0766	0.00133744	0.0425779
Zswim5	ENSMUSG00000033948	3.59099	12.0502	2.86e-05	0.00241502
Chrna9	ENSMUSG00000029205	3.58433	11.9948	0.000945675	0.0333606
Cxadr	ENSMUSG00000022865	3.57619	11.9273	7.12e-05	0.00507173
Gm8818	ENSMUSG00000079138	3.57478	11.9156	1.8e-05	0.00167285
Ttc21b	ENSMUSG00000034848	3.57321	11.9026	0.000359742	0.0166102
A930003A15Rik	ENSMUSG00000075330	3.57173	11.8904	3.45e-07	5.63e-05
Ache	ENSMUSG00000023328	3.56249	11.8145	0.000210632	0.0113251
Rab27b	ENSMUSG00000024511	3.55892	11.7853	0.000352777	0.0163791
Gm11837	ENSMUSG00000086587	3.53167	11.5648	6.08e-07	9.57e-05
Il7r	ENSMUSG00000003882	3.52181	11.4861	1.19e-07	2.22e-05
1700124L16Rik	ENSMUSG00000099354	3.51711	11.4486	0.000214907	0.0114053
Gm13066	ENSMUSG00000086949	3.51354	11.4204	0.000977456	0.0341267
Gk	ENSMUSG00000025059	3.49311	11.2598	2.38e-08	5.72e-06
Klb	ENSMUSG00000029195	3.49242	11.2545	2.53e-08	5.97e-06
Dusp2	ENSMUSG00000027368	3.49087	11.2423	8.14e-06	0.000880921
Mre11a	ENSMUSG00000031928	3.47287	11.103	0.0015219	0.0465938
9230112J17Rik	ENSMUSG00000111761	3.46678	11.0562	3.99e-05	0.00322994
Pde11a	ENSMUSG00000075270	3.45914	10.9978	1.11e-06	0.000163249
Emb	ENSMUSG00000021728	3.45177	10.9417	1.28e-06	0.00018695
Gcnt4	ENSMUSG00000091387	3.44082	10.859	0.000353581	0.0163791
Rap1gap2	ENSMUSG00000038807	3.43464	10.8126	0.000420613	0.0186318
Hhip	ENSMUSG00000064325	3.43011	10.7787	0.000680206	0.0260593
Tmtc4	ENSMUSG00000041594	3.42754	10.7595	4.74e-05	0.00361216
Mir8116	ENSMUSG00000099145	3.41354	10.6556	1.21e-05	0.00120181
Cdh2	ENSMUSG00000024304	3.41231	10.6465	0.000202704	0.0111154
Prr15	ENSMUSG00000045725	3.41104	10.6371	0.000607796	0.0241331
Gm28653	ENSMUSG00000099906	3.4108	10.6353	0.0004595	0.0197376
Sntb1	ENSMUSG00000060429	3.40877	10.6204	0.00139017	0.0435965
Siglecf	ENSMUSG00000039013	3.40356	10.5822	9.4e-05	0.00619769
Epha3	ENSMUSG00000052504	3.40259	10.5751	2.44e-05	0.00212321
1700028J19Rik	ENSMUSG00000038782	3.40041	10.5591	0.000456593	0.0197263
Plb1	ENSMUSG00000029134	3.3771	10.3899	4.55e-13	3.39e-10
2010007H06Rik	ENSMUSG00000044694	3.3748	10.3733	9.52e-05	0.00624502
Gm43520	ENSMUSG00000106128	3.3744	10.3704	7.95e-05	0.00545507
Mfap3l	ENSMUSG00000031647	3.36859	10.3287	7.66e-16	9.05e-13
Fbxo2	ENSMUSG00000041556	3.36726	10.3192	0.00064906	0.0253455
Inka2	ENSMUSG00000048458	3.36557	10.3072	3.28e-08	7.63e-06
Slc25a24	ENSMUSG00000040322	3.35605	10.2393	0.000869142	0.0314323
Gm9869	ENSMUSG00000052143	3.33747	10.1083	1.11e-08	2.91e-06
Pclaf	ENSMUSG00000040204	3.33592	10.0975	1.33e-09	4.49e-07
Gm28979	ENSMUSG00000101941	3.30562	9.88762	7.63e-07	0.000117499
Ufsp1	ENSMUSG00000051502	3.3024	9.86559	6.15e-09	1.85e-06
Gdf15	ENSMUSG00000038508	3.29323	9.80306	8.23e-06	0.000883959
Ezr	ENSMUSG00000052397	3.27405	9.67355	8.77e-06	0.000913846
Pqlc3	ENSMUSG00000045679	3.26986	9.64555	5.92e-18	1.2e-14
Skp2	ENSMUSG00000054115	3.25144	9.52316	1.98e-05	0.00176485
Aqp4	ENSMUSG00000024411	3.24938	9.50955	7.23e-13	5.13e-10
Cd200r4	ENSMUSG00000062082	3.24548	9.48388	5.18e-08	1.1e-05
Gm42456	ENSMUSG00000105736	3.24268	9.46551	3.44e-14	3.25e-11
Gm830	ENSMUSG00000084939	3.22306	9.33763	1.89e-05	0.00172189
Ptgs2	ENSMUSG00000032487	3.2119	9.2657	1.88e-08	4.68e-06
Sord	ENSMUSG00000027227	3.1909	9.1318	0.000252889	0.0128946
Efcab12	ENSMUSG00000030321	3.19033	9.12823	9e-07	0.000134322
Zfpm2	ENSMUSG00000022306	3.18767	9.11139	1.06e-16	1.54e-13
Sh3bgrl2	ENSMUSG00000032261	3.18627	9.10256	4.34e-06	0.000535024
Arl4c	ENSMUSG00000049866	3.17769	9.0486	9.67e-11	4.42e-08
Cd101	ENSMUSG00000086564	3.16855	8.99144	0.00150809	0.046271
Pgap1	ENSMUSG00000073678	3.16788	8.98726	4.93e-08	1.06e-05
Ppfia3	ENSMUSG00000003863	3.16021	8.93961	0.00101553	0.0348566
Klk1b26	ENSMUSG00000053719	3.15513	8.90815	6.52e-08	1.32e-05
Kcnk5	ENSMUSG00000023243	3.15498	8.90728	0.000550539	0.0227519
Mas1	ENSMUSG00000068037	3.14009	8.81581	5.54e-05	0.0041134
Erc2	ENSMUSG00000040640	3.13697	8.79674	1.85e-10	8.19e-08
Cx3cr1	ENSMUSG00000052336	3.13082	8.75934	4.25e-11	2.08e-08
Myo5b	ENSMUSG00000025885	3.12663	8.73391	0.000229808	0.0120204
Ccdc92	ENSMUSG00000037979	3.11842	8.68434	7.35e-09	2.08e-06
Pclo	ENSMUSG00000061601	3.10435	8.60009	0.000839952	0.0307657
Gm4813	ENSMUSG00000114822	3.10161	8.58377	0.00103376	0.0352465
Cryba4	ENSMUSG00000066975	3.09807	8.56272	2.25e-06	0.000305995
Aspa	ENSMUSG00000020774	3.09389	8.53793	1.85e-09	5.95e-07
Gm26850	ENSMUSG00000097724	3.0924	8.52913	1.49e-19	4.24e-16
Skida1	ENSMUSG00000054074	3.07891	8.44973	0.000232174	0.0120552
Ccdc138	ENSMUSG00000038010	3.04254	8.23938	0.000505746	0.0212729
Lonrf3	ENSMUSG00000016239	3.03438	8.19292	0.000119936	0.00755598
Tceal6	ENSMUSG00000031409	3.02981	8.16704	0.000464337	0.0198851
Cep192	ENSMUSG00000024542	3.01596	8.08901	5.58e-06	0.000659204
Zfpm1	ENSMUSG00000049577	3.00511	8.02837	1.51e-08	3.83e-06
Vav3	ENSMUSG00000033721	3.00199	8.01105	7.87e-06	0.000864468
Pemt	ENSMUSG00000000301	2.99934	7.99634	7.93e-05	0.00545507
Ttc9	ENSMUSG00000042734	2.99414	7.96755	9.7e-14	8.08e-11
Cdh11	ENSMUSG00000031673	2.99381	7.96576	0.000118393	0.00749207
Gprin3	ENSMUSG00000045441	2.99071	7.94865	6.06e-10	2.32e-07
Satb2	ENSMUSG00000038331	2.9836	7.90959	3.91e-08	8.8e-06
E2f8	ENSMUSG00000046179	2.97477	7.86132	0.000105939	0.00673399
Ephx1	ENSMUSG00000038776	2.9652	7.80935	6.31e-14	5.59e-11
Tmc3	ENSMUSG00000038540	2.95986	7.78049	1.34e-05	0.00129796
Slc35g2	ENSMUSG00000070287	2.95544	7.75668	1.73e-07	3.03e-05
Kcne1l	ENSMUSG00000090122	2.9359	7.65233	0.00105053	0.0357105
A230072E10Rik	ENSMUSG00000084771	2.93308	7.6374	0.000301401	0.0146314
Olfm1	ENSMUSG00000026833	2.93099	7.62636	1.06e-08	2.84e-06
Gm33045	ENSMUSG00000109853	2.9202	7.5695	8.42e-06	0.000893331
Gm14221	ENSMUSG00000078956	2.91696	7.55252	3.6e-28	5.1e-24
Wrap53	ENSMUSG00000041346	2.90748	7.50308	0.000170262	0.00997298
Igkc	ENSMUSG00000076609	2.90613	7.49604	4.64e-10	1.93e-07
Katnal2	ENSMUSG00000025420	2.90483	7.48929	0.000575689	0.0233894
Srrm4os	ENSMUSG00000086219	2.89849	7.45646	0.00118201	0.0389676
Samd10	ENSMUSG00000038605	2.8978	7.4529	0.0014439	0.0449832
Tmem8	ENSMUSG00000024180	2.89469	7.43686	0.00021644	0.0114053
Dchs1	ENSMUSG00000036862	2.8924	7.42506	1.08e-09	3.92e-07
Fa2h	ENSMUSG00000033579	2.88064	7.36476	0.00150346	0.0462289
Tlr1	ENSMUSG00000044827	2.87947	7.35879	0.000381977	0.01741
2810032G03Rik	ENSMUSG00000037735	2.87508	7.33644	0.000188393	0.0107248
Glcci1	ENSMUSG00000029638	2.87267	7.32418	9.91e-05	0.00647441
Ralgps2	ENSMUSG00000026594	2.86483	7.28452	1.94e-17	3.44e-14
Stk39	ENSMUSG00000027030	2.85966	7.25844	4e-07	6.44e-05
Rad51c	ENSMUSG00000007646	2.85934	7.25683	0.000498284	0.0210689
Runx1	ENSMUSG00000022952	2.8541	7.23051	0.00142436	0.0444722
Itgax	ENSMUSG00000030789	2.84539	7.18702	2.24e-13	1.77e-10
Gm20939	ENSMUSG00000095193	2.83849	7.15269	9.96e-05	0.00647441
Palmd	ENSMUSG00000033377	2.83842	7.15236	1.47e-07	2.64e-05
Rttn	ENSMUSG00000023066	2.82958	7.10867	0.000155136	0.00927871
Myo1a	ENSMUSG00000025401	2.80087	6.96861	3.72e-06	0.000475029
B3galt2	ENSMUSG00000033849	2.79724	6.95111	2.09e-12	1.35e-09
Rb1	ENSMUSG00000022105	2.79701	6.94999	5.39e-15	5.87e-12
Chrnd	ENSMUSG00000026251	2.79461	6.93845	0.00027729	0.0136954
Lrrc3b	ENSMUSG00000045201	2.78828	6.90806	9.58e-06	0.000969471
Pcdh17	ENSMUSG00000035566	2.78667	6.90034	0.000122371	0.00767528
AB124611	ENSMUSG00000057191	2.78532	6.89392	1.83e-12	1.23e-09
Syt14	ENSMUSG00000016200	2.78238	6.87986	3.86e-06	0.000487984
Pcbd1	ENSMUSG00000020098	2.7735	6.83764	6.63e-16	8.55e-13
Ccl7	ENSMUSG00000035373	2.77137	6.82758	6.76e-06	0.000760512
Fmn1	ENSMUSG00000044042	2.77124	6.82695	0.00129898	0.0421353
Hgf	ENSMUSG00000028864	2.757	6.75989	2.98e-12	1.77e-09
Cachd1	ENSMUSG00000028532	2.75471	6.74919	0.00095159	0.0333881
Pik3r5	ENSMUSG00000020901	2.75126	6.73303	0.000195869	0.0109309
B4galt6	ENSMUSG00000056124	2.75111	6.73236	3.65e-22	1.72e-18
Fam171b	ENSMUSG00000048388	2.7399	6.68022	1.98e-07	3.39e-05
Exoc4	ENSMUSG00000029763	2.73898	6.67597	5.08e-20	1.8e-16
Dnah7b	ENSMUSG00000041144	2.73628	6.66349	0.000103076	0.00661129
Platr14	ENSMUSG00000086454	2.73109	6.63957	0.000189443	0.0107293
Adcy8	ENSMUSG00000022376	2.72881	6.62906	7.12e-06	0.000794363
Rcan3	ENSMUSG00000059713	2.72618	6.617	0.00091588	0.0329507
Alox15	ENSMUSG00000018924	2.72568	6.61473	0.000238095	0.0122727
Flt3	ENSMUSG00000042817	2.7247	6.61024	9.1e-06	0.000934425
Fbxo27	ENSMUSG00000037463	2.71843	6.58157	0.00156091	0.0475827
Havcr2	ENSMUSG00000020399	2.71427	6.5626	1.09e-16	1.54e-13
Gm6644	ENSMUSG00000100309	2.69187	6.46151	8.73e-11	4.12e-08
Zfp954	ENSMUSG00000062116	2.68821	6.44513	1.95e-06	0.000275907
Trim7	ENSMUSG00000040350	2.68314	6.42253	1.23e-05	0.00121257
9530080O11Rik	ENSMUSG00000044125	2.67376	6.38091	1.15e-07	2.16e-05
Atp6v0d2	ENSMUSG00000028238	2.6623	6.3304	6.09e-06	0.000701918
Cpne2	ENSMUSG00000034361	2.65734	6.30867	2.43e-11	1.25e-08
Zfp382	ENSMUSG00000074220	2.65241	6.28718	7.23e-10	2.7e-07
Trp63	ENSMUSG00000022510	2.65159	6.28361	0.000165073	0.00970916
Fam169b	ENSMUSG00000074071	2.63294	6.20287	1.92e-05	0.00173186
Ift81	ENSMUSG00000029469	2.63214	6.19945	4.85e-08	1.06e-05
Ggh	ENSMUSG00000073987	2.62831	6.18302	7.51e-05	0.00526865
Dnah3	ENSMUSG00000052273	2.62316	6.16099	0.000634509	0.0249146
Casr	ENSMUSG00000051980	2.62181	6.15522	2.04e-06	0.000285595
Ilvbl	ENSMUSG00000032763	2.62176	6.15502	1.79e-05	0.00167285
Ccl8	ENSMUSG00000009185	2.62079	6.15087	4.51e-06	0.000551409
Spc25	ENSMUSG00000005233	2.61687	6.13418	2.06e-23	1.46e-19
BC043934	ENSMUSG00000056418	2.6041	6.08014	3.74e-10	1.61e-07
Lrp2bp	ENSMUSG00000031637	2.59718	6.05101	3e-12	1.77e-09
Pgrmc2	ENSMUSG00000049940	2.59678	6.04936	1.62975e-139	2.63352e-135
Serpinb1a	ENSMUSG00000044734	2.59644	6.04793	3.40807e-25	3.0595e-23
Bdnf	ENSMUSG00000048482	2.59517	6.04259	2.01191e-11	5.32086e-10
Layn	ENSMUSG00000060594	2.59304	6.03367	3.48526e-11	8.96789e-10
Jchain	ENSMUSG00000067149	2.58423	5.99694	0.0104566	0.0484012
Aldh3a1	ENSMUSG00000019102	2.58417	5.9967	0.000322776	0.00248014
Stap1	ENSMUSG00000029254	2.57842	5.97287	0.00576138	0.0293592
Cited1	ENSMUSG00000051159	2.57766	5.96972	0.00143826	0.00916437
Spats2l	ENSMUSG00000038305	2.56498	5.91745	4.17202e-27	4.23998e-25
Ptprt	ENSMUSG00000053141	2.56132	5.90247	6.75151e-05	0.00062556
Sox4	ENSMUSG00000076431	2.55727	5.88595	1.2947e-29	1.58493e-27
Tnnt2	ENSMUSG00000026414	2.53971	5.81474	3.72653e-10	8.48126e-09
Hivep3	ENSMUSG00000028634	2.53947	5.81377	1.44596e-24	1.25619e-22
Mid2	ENSMUSG00000000266	2.53348	5.78968	4.18164e-24	3.50109e-22
Tbc1d31	ENSMUSG00000022364	2.53143	5.78145	4.06202e-33	5.96711e-31
Efnb3	ENSMUSG00000003934	2.53058	5.77803	2.8719e-10	6.63907e-09
Crot	ENSMUSG00000003623	2.52934	5.77306	8.27164e-82	6.68307e-79
Vash2	ENSMUSG00000037568	2.52044	5.73755	2.09814e-07	3.0544e-06
Icam4	ENSMUSG00000001014	2.51668	5.72263	9.65832e-05	0.000859883
Napsa	ENSMUSG00000002204	2.51552	5.71804	0.00160074	0.0100218
Osbp2	ENSMUSG00000020435	2.51447	5.71386	1.12169e-10	2.72972e-09
1810059H22Rik	ENSMUSG00000108207	2.51319	5.70881	1.77565e-05	0.000185954
Gm34804	ENSMUSG00000117508	2.50981	5.69543	4.40267e-05	0.000426004
Enho	ENSMUSG00000028445	2.50937	5.69372	4.32163e-32	5.96865e-30
Gm18190	ENSMUSG00000098900	2.50792	5.68798	8.77042e-13	2.77341e-11
Hspa4l	ENSMUSG00000025757	2.50644	5.68214	1.48663e-74	9.2394e-72
Ccr5	ENSMUSG00000079227	2.50451	5.67455	2.68283e-05	0.000270949
Myl4	ENSMUSG00000061086	2.50367	5.67127	9.01781e-22	6.62358e-20
Slc16a7	ENSMUSG00000020102	2.50363	5.67111	4.1337e-09	7.97093e-08
Gstm4	ENSMUSG00000027890	2.50288	5.66818	2.13299e-54	8.01557e-52
B3galt1	ENSMUSG00000034780	2.49506	5.6375	2.81884e-27	2.90126e-25
Shc1	ENSMUSG00000042626	2.49262	5.62798	7.74598e-54	2.84471e-51
Cyp46a1	ENSMUSG00000021259	2.48821	5.61082	0.00819711	0.0394805
9330104G04Rik	ENSMUSG00000097842	2.48194	5.58649	6.34913e-06	7.1896e-05
Erfe	ENSMUSG00000047443	2.47477	5.5588	0.00987074	0.0461787
Cstad	ENSMUSG00000047363	2.46433	5.51869	0.00986056	0.0461534
Tmem158	ENSMUSG00000054871	2.45551	5.48507	3.0282e-12	8.8646e-11
Fam124a	ENSMUSG00000035184	2.45441	5.4809	1.12995e-30	1.48366e-28
6430548M08Rik	ENSMUSG00000031824	2.44755	5.4549	4.70265e-26	4.41803e-24
Arhgdig	ENSMUSG00000073433	2.44607	5.44929	0.00831325	0.0399447
Cdt1	ENSMUSG00000006585	2.43999	5.42637	0.000584706	0.00417695
Csf3r	ENSMUSG00000028859	2.43993	5.42615	0.00101522	0.00677577
Tlr5	ENSMUSG00000079164	2.42697	5.37761	1.269e-12	3.90585e-11
Slc7a5	ENSMUSG00000040010	2.41739	5.34205	4.27697e-20	2.79804e-18
Tmem178b	ENSMUSG00000057716	2.41305	5.326	1.16084e-15	5.18176e-14
Cacna1a	ENSMUSG00000034656	2.40685	5.30315	4.15686e-17	2.17381e-15
Dpp6	ENSMUSG00000061576	2.40584	5.29944	6.41925e-06	7.25882e-05
Top2a	ENSMUSG00000020914	2.39779	5.26997	3.97809e-07	5.51777e-06
Tuba1c	ENSMUSG00000043091	2.39549	5.26157	1.41386e-08	2.52727e-07
Tceal7	ENSMUSG00000079428	2.39432	5.25729	4.20474e-35	6.9331e-33
Shf	ENSMUSG00000033256	2.39285	5.25195	2.10198e-08	3.63661e-07
Zdhhc23	ENSMUSG00000036304	2.38919	5.23863	3.33169e-07	4.66119e-06
Afmid	ENSMUSG00000017718	2.38597	5.22695	1.0928e-08	1.97744e-07
1700001L05Rik	ENSMUSG00000075511	2.38552	5.22531	8.81654e-07	1.15545e-05
Plaur	ENSMUSG00000046223	2.37968	5.20421	4.18562e-08	6.90862e-07
Tmem19	ENSMUSG00000069520	2.3716	5.17514	2.98114e-69	1.66111e-66
Cdk5r1	ENSMUSG00000048895	2.37129	5.17405	1.11346e-05	0.000121079
Iqgap2	ENSMUSG00000021676	2.36897	5.16572	1.98243e-26	1.90679e-24
Shisal1	ENSMUSG00000062760	2.36823	5.16307	4.24663e-08	7.00217e-07
B130024G19Rik	ENSMUSG00000100005	2.36822	5.16304	0.0014044	0.00897695
Gm45512	ENSMUSG00000110071	2.36423	5.14877	6.90773e-10	1.5166e-08
Marveld2	ENSMUSG00000021636	2.36286	5.1439	6.51944e-05	0.000605794
Car13	ENSMUSG00000027555	2.34083	5.06596	8.37646e-09	1.54692e-07
Ret	ENSMUSG00000030110	2.32016	4.99389	1.28921e-39	2.45087e-37
Adamts4	ENSMUSG00000006403	2.32006	4.99353	0.0103784	0.0481079
2900079G21Rik	ENSMUSG00000087038	2.31069	4.96119	0.00300274	0.017097
Ephb1	ENSMUSG00000032537	2.30867	4.95426	5.98069e-07	8.06021e-06
Ncf2	ENSMUSG00000026480	2.30744	4.95004	3.18802e-14	1.21785e-12
C030017B01Rik	ENSMUSG00000118202	2.30709	4.94884	0.000508095	0.00370167
Arap2	ENSMUSG00000037999	2.3	4.92457	1.23355e-15	5.49117e-14
Stac	ENSMUSG00000032502	2.29802	4.91783	5.66779e-05	0.000534028
Acox3	ENSMUSG00000029098	2.29792	4.91749	8.47803e-30	1.05382e-27
Mfsd7a	ENSMUSG00000029490	2.29145	4.89547	5.13018e-13	1.68151e-11
Myog	ENSMUSG00000026459	2.29047	4.89215	5.8604e-20	3.75787e-18
Gm973	ENSMUSG00000047361	2.28455	4.87211	2.77867e-06	3.37344e-05
Mycl	ENSMUSG00000028654	2.28197	4.86341	0.00538482	0.0277024
Srgap1	ENSMUSG00000020121	2.27607	4.84356	2.96843e-09	5.84248e-08
Wwc2	ENSMUSG00000031563	2.26886	4.81943	5.49565e-56	2.11439e-53
Akr1b3	ENSMUSG00000001642	2.26246	4.79809	2.13647e-84	1.91795e-81
Tedc1	ENSMUSG00000037466	2.2563	4.77765	0.0105148	0.0486286
Plcb2	ENSMUSG00000040061	2.2285	4.68647	0.000454587	0.00336033
Pknox2	ENSMUSG00000035934	2.228	4.68485	1.66062e-40	3.31283e-38
F5	ENSMUSG00000026579	2.22745	4.68305	0.00191223	0.0117044
Uhrf1	ENSMUSG00000001228	2.2228	4.66797	1.1006e-05	0.000119923
Adam12	ENSMUSG00000054555	2.21765	4.65136	0.000887523	0.0060309
Serpina3n	ENSMUSG00000021091	2.21734	4.65034	1.50957e-07	2.26281e-06
Slc45a3	ENSMUSG00000026435	2.21611	4.6464	6.98686e-12	1.94321e-10
Galnt6	ENSMUSG00000037280	2.21421	4.64029	0.00159592	0.0100033
Sesn3	ENSMUSG00000032009	2.21421	4.64027	8.30669e-67	4.06751e-64
Chrna1	ENSMUSG00000027107	2.20517	4.6113	1.25409e-41	2.59805e-39
Gcnt2	ENSMUSG00000021360	2.20397	4.60744	2.40975e-25	2.18759e-23
Plekha8	ENSMUSG00000005225	2.20301	4.60439	6.74152e-23	5.18744e-21
Lamc2	ENSMUSG00000026479	2.2017	4.6002	1.36819e-06	1.73129e-05
Abr	ENSMUSG00000017631	2.20044	4.59619	7.09676e-32	9.71835e-30
Slitrk2	ENSMUSG00000036790	2.19971	4.59388	0.00103096	0.00685565
Marchf3	ENSMUSG00000032656	2.19832	4.58944	4.23532e-07	5.84945e-06
Col19a1	ENSMUSG00000026141	2.19533	4.57995	2.07882e-05	0.000214643
Mcm9	ENSMUSG00000058298	2.19058	4.56488	8.41403e-08	1.33427e-06
Pde3b	ENSMUSG00000030671	2.18974	4.56223	1.51967e-15	6.65485e-14
H2-M3	ENSMUSG00000016206	2.18732	4.55459	1.2497e-13	4.41879e-12
Med12l	ENSMUSG00000056476	2.18538	4.54847	6.31667e-07	8.50593e-06
Gm4654	ENSMUSG00000098111	2.18435	4.54521	0.00281443	0.0162565
Cemip2	ENSMUSG00000024754	2.16908	4.49736	3.71672e-53	1.25122e-50
Mx1	ENSMUSG00000000386	2.16897	4.49703	0.00232588	0.0138482
Cacna1i	ENSMUSG00000022416	2.16443	4.48289	4.45844e-05	0.000430884
Clstn2	ENSMUSG00000032452	2.16372	4.48069	0.000167175	0.00139534
Tubb6	ENSMUSG00000001473	2.16277	4.47775	3.2528e-13	1.09504e-11
Efna5	ENSMUSG00000048915	2.16052	4.47075	3.5582e-06	4.21841e-05
Ppfia4	ENSMUSG00000026458	2.15977	4.46843	1.26693e-11	3.41775e-10
Cd82	ENSMUSG00000027215	2.1557	4.45586	4.85133e-25	4.28375e-23
Spsb4	ENSMUSG00000046997	2.15354	4.44917	3.05887e-08	5.13807e-07
Cyp1b1	ENSMUSG00000024087	2.15012	4.43864	1.42464e-07	2.15852e-06
Ica1	ENSMUSG00000062995	2.14653	4.42761	1.73429e-08	3.05276e-07
Trem2	ENSMUSG00000023992	2.14591	4.4257	0.0001059	0.000937667
Glipr1	ENSMUSG00000056888	2.14488	4.42256	0.00556324	0.0284933
Mtss2	ENSMUSG00000033763	2.14406	4.42003	4.00606e-78	2.81452e-75
Glis3	ENSMUSG00000052942	2.13828	4.40238	0.000569382	0.00408192
Sash3	ENSMUSG00000031101	2.13369	4.38839	0.000718477	0.00499994
Ccdc88b	ENSMUSG00000047810	2.13343	4.38759	5.39123e-09	1.01417e-07
Plp2	ENSMUSG00000031146	2.13132	4.38118	3.11034e-24	2.61771e-22
Slc16a2	ENSMUSG00000033965	2.13106	4.38038	3.78269e-23	2.93868e-21
Dclk1	ENSMUSG00000027797	2.13014	4.37759	5.11888e-18	2.93319e-16
Fat3	ENSMUSG00000074505	2.12882	4.37359	1.85341e-07	2.7301e-06
Slamf7	ENSMUSG00000038179	2.12297	4.35591	1.31502e-07	2.00278e-06
Dnase2a	ENSMUSG00000003812	2.11955	4.34558	7.16508e-27	7.19133e-25
Cotl1	ENSMUSG00000031827	2.11877	4.34324	6.25157e-25	5.49017e-23
Angptl6	ENSMUSG00000038742	2.11692	4.33768	1.76479e-16	8.38744e-15
Foxm1	ENSMUSG00000001517	2.11511	4.33224	0.00276941	0.016034
Ajap1	ENSMUSG00000039546	2.11438	4.33003	0.00013055	0.00112151
Gm22175	ENSMUSG00000092748	2.10056	4.28875	0.000868299	0.00591021
Erich3	ENSMUSG00000078161	2.0957	4.27434	0.000110239	0.000972355
Stmn1	ENSMUSG00000028832	2.09568	4.27427	3.36419e-08	5.62172e-07
Plekhh2	ENSMUSG00000040852	2.09483	4.27176	0.00105017	0.00696349
Ighm	ENSMUSG00000076617	2.08996	4.25737	3.3869e-29	4.08425e-27
Prc1	ENSMUSG00000038943	2.0878	4.25098	0.0020526	0.0124271
Mpeg1	ENSMUSG00000046805	2.07797	4.22213	5.54683e-21	3.84683e-19
Sdk2	ENSMUSG00000041592	2.07735	4.22032	0.000368842	0.00279686
Zfp385a	ENSMUSG00000000552	2.07468	4.21251	1.56727e-38	2.84557e-36
Tmem255b	ENSMUSG00000038457	2.06784	4.19257	3.8794e-12	1.11543e-10
Syt12	ENSMUSG00000049303	2.0678	4.19247	0.000891918	0.00605568
Trpm1	ENSMUSG00000030523	2.06419	4.18199	0.000976818	0.00656589
Pdk3	ENSMUSG00000035232	2.06379	4.18082	4.46157e-07	6.1227e-06
Osbpl10	ENSMUSG00000040875	2.05944	4.16823	7.43144e-11	1.83897e-09
Gm10575	ENSMUSG00000073787	2.05439	4.15368	0.00394171	0.021482
Hmgb2	ENSMUSG00000054717	2.05423	4.15322	8.65526e-17	4.30339e-15
Ighg2c	ENSMUSG00000076612	2.0519	4.14652	1.54389e-07	2.30783e-06
Flrt2	ENSMUSG00000047414	2.05115	4.14438	3.63176e-27	3.71428e-25
Lgals3	ENSMUSG00000050335	2.04548	4.12812	1.43688e-13	5.04751e-12
Dio2	ENSMUSG00000007682	2.04016	4.11292	3.60773e-13	1.20201e-11
Slit1	ENSMUSG00000025020	2.03666	4.10294	3.13432e-06	3.76282e-05
Dach1	ENSMUSG00000055639	2.03423	4.09603	4.06695e-13	1.34392e-11
Pianp	ENSMUSG00000030329	2.03242	4.0909	0.00729781	0.0357612
Clk2	ENSMUSG00000068917	2.03079	4.08629	1.01983e-21	7.45678e-20
St8sia2	ENSMUSG00000025789	2.02818	4.07889	0.00555471	0.0284677
Gm42892	ENSMUSG00000106073	2.02789	4.07808	0.00142154	0.00907353
Clec7a	ENSMUSG00000079293	2.02246	4.06276	1.81915e-05	0.000190263
Fnbp1	ENSMUSG00000075415	2.02003	4.05592	1.89863e-50	5.68149e-48
Fnbp1l	ENSMUSG00000039735	2.0161	4.04488	2.66317e-24	2.27694e-22
Trim5	ENSMUSG00000060441	2.01007	4.02801	9.18635e-05	0.000823307
Gm1966	ENSMUSG00000073902	2.00161	4.00448	0.00189622	0.0116108
Rassf5	ENSMUSG00000026430	2.00097	4.00268	3.48e-07	4.86447e-06
Rnd1	ENSMUSG00000054855	2.0004	4.00111	1.30973e-07	1.9966e-06
H19	ENSMUSG00000000031	1.99589	3.98861	1.23946e-26	1.21863e-24
Aldh1a2	ENSMUSG00000013584	1.98591	3.96113	0.000150035	0.00126866
Fam20a	ENSMUSG00000020614	1.98555	3.96012	2.85433e-11	7.42723e-10
Ptprd	ENSMUSG00000028399	1.98276	3.95249	8.79813e-23	6.70608e-21
Cd68	ENSMUSG00000018774	1.9809	3.94739	1.50929e-08	2.67126e-07
Cdkn1a	ENSMUSG00000023067	1.97835	3.94043	1.51882e-30	1.96341e-28
Mmp3	ENSMUSG00000043613	1.96754	3.911	0.000313679	0.0024206
Tiam1	ENSMUSG00000002489	1.96418	3.9019	9.24219e-24	7.54265e-22
Phgdh	ENSMUSG00000053398	1.95574	3.87914	3.37552e-06	4.01953e-05
Micall2	ENSMUSG00000036718	1.95412	3.87479	0.000124349	0.0010774
Cyp4f18	ENSMUSG00000003484	1.95251	3.87048	0.000248476	0.00197401
Rbm19	ENSMUSG00000029594	1.95069	3.86559	3.78348e-38	6.71839e-36
Magix	ENSMUSG00000031147	1.94395	3.84757	7.49148e-28	7.91208e-26
Cdk6	ENSMUSG00000040274	1.9414	3.84079	1.2899e-11	3.47391e-10
Unc13b	ENSMUSG00000028456	1.9345	3.82246	8.11902e-17	4.06177e-15
Gfod1	ENSMUSG00000051335	1.93408	3.82135	2.36336e-21	1.67498e-19
Rgs11	ENSMUSG00000024186	1.92977	3.80994	0.00866477	0.0413386
Cxcl9	ENSMUSG00000029417	1.92879	3.80736	0.00369998	0.0203706
Oas3	ENSMUSG00000032661	1.92523	3.79798	0.00306751	0.0174106
Mad1l1	ENSMUSG00000029554	1.92274	3.79142	5.99458e-13	1.93346e-11
Gpkow	ENSMUSG00000031148	1.91401	3.76854	2.44866e-28	2.71013e-26
Col8a1	ENSMUSG00000068196	1.90908	3.75571	5.41589e-09	1.01762e-07
Gm13889	ENSMUSG00000087006	1.90575	3.74702	2.94376e-05	0.000294723
Hpgd	ENSMUSG00000031613	1.9047	3.7443	6.51913e-07	8.74938e-06
Radil	ENSMUSG00000029576	1.90146	3.73592	1.87403e-11	4.96434e-10
Map4k4	ENSMUSG00000026074	1.90069	3.73393	1.22016e-33	1.84267e-31
Psat1	ENSMUSG00000024640	1.89894	3.7294	7.60345e-08	1.21648e-06
Fcgr1	ENSMUSG00000015947	1.8985	3.72826	0.000205243	0.00167501
Ms4a6d	ENSMUSG00000024679	1.89786	3.72659	0.000330437	0.00252819
Chn2	ENSMUSG00000004633	1.8939	3.71639	0.000277223	0.00217754
Tiam2	ENSMUSG00000023800	1.88782	3.70077	0.00241314	0.0142887
Fbxl16	ENSMUSG00000025738	1.88538	3.6945	2.02498e-06	2.5074e-05
Iqcg	ENSMUSG00000035578	1.88418	3.69144	3.58803e-07	5.00682e-06
Dlg2	ENSMUSG00000052572	1.88253	3.68721	0.00400465	0.0217663
Ccl2	ENSMUSG00000035385	1.87818	3.67612	0.0021916	0.0131504
Rasal2	ENSMUSG00000070565	1.8781	3.6759	2.15784e-28	2.43836e-26
Mvp	ENSMUSG00000030681	1.87719	3.6736	7.68159e-62	3.44797e-59
Serpinb6a	ENSMUSG00000060147	1.87072	3.65715	4.0266e-72	2.40985e-69
Mon1b	ENSMUSG00000078908	1.86054	3.63145	6.33118e-17	3.20707e-15
Fam129a	ENSMUSG00000026483	1.85643	3.62112	5.34604e-43	1.17825e-40
Postn	ENSMUSG00000027750	1.8556	3.61901	1.44589e-11	3.86824e-10
BC034090	ENSMUSG00000033722	1.85381	3.61453	3.78894e-06	4.47882e-05
Sccpdh	ENSMUSG00000038936	1.84487	3.59222	1.51403e-46	3.88337e-44
Mki67	ENSMUSG00000031004	1.84454	3.59138	2.01335e-05	0.000208817
Gm10851	ENSMUSG00000102329	1.84396	3.58994	0.00691234	0.0341684
Ccdc136	ENSMUSG00000029769	1.84233	3.58589	1.96687e-14	7.71423e-13
Trak2	ENSMUSG00000026028	1.84133	3.58339	1.19931e-51	3.79994e-49
Brca2	ENSMUSG00000041147	1.83618	3.57062	4.48893e-09	8.59438e-08
Grtp1	ENSMUSG00000038515	1.83602	3.57025	1.82156e-12	5.43073e-11
Sema3a	ENSMUSG00000028883	1.83272	3.56207	3.06242e-09	6.01284e-08
Tifab	ENSMUSG00000049625	1.8323	3.56106	0.000117964	0.00102704
Has2	ENSMUSG00000022367	1.83195	3.56017	0.00259271	0.0151467
Rgs4	ENSMUSG00000038530	1.83178	3.55976	2.58097e-13	8.78018e-12
Myo5a	ENSMUSG00000034593	1.82196	3.53562	1.61863e-34	2.56824e-32
Tmem198b	ENSMUSG00000047090	1.8181	3.52617	1.66376e-13	5.79412e-12
Aurka	ENSMUSG00000027496	1.81589	3.52076	4.46372e-12	1.26988e-10
Gm40841	ENSMUSG00000113216	1.81253	3.51257	0.0102818	0.0477562
Orai2	ENSMUSG00000039747	1.81248	3.51245	0.000172397	0.00143448
Timp1	ENSMUSG00000001131	1.8088	3.5035	0.00178032	0.0109718
Ass1	ENSMUSG00000076441	1.80829	3.50227	4.51434e-10	1.01882e-08
Cd52	ENSMUSG00000000682	1.80548	3.49546	0.00174665	0.0108014
Mt2	ENSMUSG00000031762	1.8048	3.49382	1.06538e-07	1.66172e-06
Rab11fip1	ENSMUSG00000031488	1.80341	3.49045	0.00434461	0.0232774
Atp1b4	ENSMUSG00000016327	1.80257	3.48842	1.72076e-13	5.97974e-12
Slc25a17	ENSMUSG00000022404	1.80125	3.48523	2.19044e-16	1.03225e-14
Rasgef1b	ENSMUSG00000089809	1.79461	3.46921	0.00228907	0.0136592
Dupd1	ENSMUSG00000063821	1.78975	3.45755	9.83009e-16	4.42463e-14
Ift122	ENSMUSG00000030323	1.78523	3.44674	1.9614e-14	7.71152e-13
Ly9	ENSMUSG00000004707	1.78164	3.43818	0.00651828	0.03265
Atp1a3	ENSMUSG00000040907	1.77673	3.42649	0.000471473	0.00346612
Gm43719	ENSMUSG00000105366	1.7751	3.42262	0.00912489	0.0431642
Runx2	ENSMUSG00000039153	1.77313	3.41795	0.00112809	0.00739803
Gm3636	ENSMUSG00000091754	1.76866	3.40738	0.00444937	0.0237207
Prkx	ENSMUSG00000035725	1.76723	3.40399	2.49201e-27	2.58131e-25
Cx3cl1	ENSMUSG00000031778	1.76595	3.40098	1.30067e-07	1.98653e-06
Aif1l	ENSMUSG00000001864	1.76579	3.4006	9.39913e-10	2.02778e-08
Hspa2	ENSMUSG00000059970	1.76526	3.39936	2.32717e-09	4.65982e-08
Zfp677	ENSMUSG00000062743	1.76476	3.39816	6.37055e-05	0.000592982
P2ry12	ENSMUSG00000036353	1.76215	3.39204	0.000286074	0.00223533
Magi1	ENSMUSG00000045095	1.76033	3.38776	2.95574e-14	1.1318e-12
Slc15a3	ENSMUSG00000024737	1.76016	3.38736	0.000577582	0.00413154
Baz1a	ENSMUSG00000035021	1.74533	3.35273	3.31935e-17	1.75285e-15
E2f2	ENSMUSG00000018983	1.74178	3.34448	1.07944e-11	2.9464e-10
Wdr36	ENSMUSG00000038299	1.74098	3.34262	2.55923e-32	3.62759e-30
Uchl1	ENSMUSG00000029223	1.74088	3.3424	1.99501e-07	2.92333e-06
Atp11a	ENSMUSG00000031441	1.74	3.34036	1.18415e-61	5.17155e-59
Me2	ENSMUSG00000024556	1.73788	3.33544	6.55796e-12	1.83657e-10
Eda2r	ENSMUSG00000034457	1.73661	3.3325	6.0014e-12	1.68655e-10
Bace2	ENSMUSG00000040605	1.73633	3.33187	4.98299e-08	8.17463e-07
2310022B05Rik	ENSMUSG00000031983	1.72803	3.31274	7.00404e-12	1.94464e-10
Cdyl2	ENSMUSG00000031758	1.72593	3.30793	6.53171e-08	1.05546e-06
Nudt14	ENSMUSG00000002804	1.72205	3.29905	2.63031e-07	3.75139e-06
Smim3	ENSMUSG00000038059	1.7147	3.28229	0.0016874	0.0104912
Stx11	ENSMUSG00000039232	1.71379	3.28021	0.00663807	0.033137
Gm13456	ENSMUSG00000082536	1.71107	3.27403	0.00287225	0.0165052
Gm48796	ENSMUSG00000111390	1.70997	3.27153	0.00165335	0.0102994
Ctss	ENSMUSG00000038642	1.70779	3.26661	7.29863e-17	3.66269e-15
Plekho1	ENSMUSG00000015745	1.70772	3.26644	3.32606e-10	7.60194e-09
Megf9	ENSMUSG00000039270	1.70422	3.25852	2.16187e-17	1.15293e-15
Pparg	ENSMUSG00000000440	1.70223	3.25403	5.15088e-10	1.15122e-08
Rab28	ENSMUSG00000029128	1.70069	3.25057	1.87202e-67	9.45311e-65
Mboat1	ENSMUSG00000038732	1.69841	3.24543	1.836e-05	0.000191654
Ccng1	ENSMUSG00000020326	1.69835	3.2453	2.57057e-61	1.0931e-58
Uvrag	ENSMUSG00000035354	1.69315	3.23361	2.38934e-23	1.88339e-21
Piezo1	ENSMUSG00000014444	1.69222	3.23153	4.26992e-34	6.50921e-32
Gm13375	ENSMUSG00000075514	1.6907	3.22814	8.02776e-05	0.000730409
Tlr13	ENSMUSG00000033777	1.68791	3.2219	0.00155579	0.00978614
Il17rc	ENSMUSG00000030281	1.6837	3.2125	1.30329e-09	2.74575e-08
Tlr9	ENSMUSG00000045322	1.68319	3.21138	0.00667506	0.0332703
Scai	ENSMUSG00000035236	1.68227	3.20932	3.16903e-11	8.20221e-10
Ankrd44	ENSMUSG00000052331	1.67915	3.20238	2.62171e-10	6.09558e-09
Armh4	ENSMUSG00000036242	1.67837	3.20066	3.2933e-12	9.5713e-11
Dennd2c	ENSMUSG00000007379	1.67545	3.1942	5.34875e-15	2.22759e-13
Hectd2os	ENSMUSG00000087579	1.65725	3.15414	0.000376635	0.00285194
Slc10a6	ENSMUSG00000029321	1.65697	3.15353	1.16039e-07	1.79605e-06
Klhl29	ENSMUSG00000020627	1.65246	3.14369	5.43234e-12	1.53731e-10
Gpr35	ENSMUSG00000026271	1.6516	3.14183	0.00903144	0.0427597
Nup93	ENSMUSG00000032939	1.65148	3.14156	2.39549e-14	9.26048e-13
Akap6	ENSMUSG00000061603	1.65133	3.14123	9.37669e-54	3.29387e-51
Myh11	ENSMUSG00000018830	1.65098	3.14048	2.9165e-26	2.75601e-24
Aldh1a7	ENSMUSG00000024747	1.64997	3.13826	0.0011362	0.00743315
Iqsec3	ENSMUSG00000040797	1.64881	3.13575	0.000493435	0.00360947
E330011O21Rik	ENSMUSG00000109841	1.64269	3.12248	0.0073706	0.0360586
Fam120c	ENSMUSG00000025262	1.64128	3.11942	5.61706e-20	3.61618e-18
Sfn	ENSMUSG00000047281	1.64078	3.11834	0.000691131	0.00483882
Tex264	ENSMUSG00000040813	1.63694	3.11007	2.25138e-31	3.03167e-29
Cd84	ENSMUSG00000038147	1.63567	3.10733	1.70434e-06	2.13492e-05
Kif26b	ENSMUSG00000026494	1.63432	3.10442	0.000113759	0.000996334
Ncf1	ENSMUSG00000015950	1.63302	3.10162	1.93544e-10	4.57903e-09
Rab44	ENSMUSG00000064147	1.63232	3.10011	0.000414879	0.00310804
Pou2f2	ENSMUSG00000008496	1.62987	3.09486	0.00478678	0.0251707
Prdm5	ENSMUSG00000029913	1.62818	3.09123	3.02222e-05	0.000301086
Egr2	ENSMUSG00000037868	1.6256	3.08571	0.0039487	0.0215095
Adra1a	ENSMUSG00000045875	1.62395	3.08218	1.52458e-06	1.92016e-05
Tmem218	ENSMUSG00000032121	1.62339	3.08098	1.96975e-08	3.41882e-07
Lrrn2	ENSMUSG00000026443	1.62223	3.0785	0.0017348	0.0107405
Sacm1l	ENSMUSG00000025240	1.61943	3.07254	1.89395e-19	1.17709e-17
Slf1	ENSMUSG00000021597	1.61919	3.07203	2.08501e-10	4.91849e-09
Gm10638	ENSMUSG00000074178	1.61839	3.07032	2.50233e-09	4.99199e-08
Gng2	ENSMUSG00000043004	1.61412	3.06125	1.62972e-12	4.91318e-11
Ncam1	ENSMUSG00000039542	1.61372	3.0604	7.45167e-09	1.38245e-07
Ncmap	ENSMUSG00000043924	1.61341	3.05975	0.00494546	0.0258119
Galnt17	ENSMUSG00000034040	1.61319	3.05927	1.84033e-08	3.21839e-07
Abcc3	ENSMUSG00000020865	1.61136	3.0554	0.00371016	0.0204097
Ccdc71l	ENSMUSG00000090946	1.60901	3.05043	5.99478e-17	3.05583e-15
Atat1	ENSMUSG00000024426	1.60469	3.0413	1.41636e-08	2.52894e-07
Bcl3	ENSMUSG00000053175	1.60415	3.04016	0.00578677	0.0294389
Itgb6	ENSMUSG00000026971	1.60187	3.03536	1.19374e-25	1.10227e-23
Gm4951	ENSMUSG00000073555	1.60156	3.03471	0.00363337	0.0200916
Cds2	ENSMUSG00000058793	1.59663	3.02436	6.92528e-41	1.41653e-38
Bin2	ENSMUSG00000098112	1.5926	3.01593	0.00741799	0.0362575
Itm2c	ENSMUSG00000026223	1.59244	3.0156	5.85974e-21	4.04647e-19
Adam8	ENSMUSG00000025473	1.59236	3.01543	1.08765e-05	0.000118672
Lcp2	ENSMUSG00000002699	1.59086	3.01229	0.000469092	0.0034543
Ttc28	ENSMUSG00000033209	1.59038	3.01129	6.74837e-21	4.64029e-19
Zdbf2	ENSMUSG00000027520	1.58524	3.00059	0.000156992	0.0013199
Neto2	ENSMUSG00000036902	1.5846	2.99925	1.0497e-05	0.000114764
Crybb1	ENSMUSG00000029343	1.58357	2.99711	0.00422793	0.0227503
Mthfd2	ENSMUSG00000005667	1.58284	2.99559	3.28826e-09	6.40952e-08
Astn2	ENSMUSG00000028373	1.58229	2.99444	2.17853e-05	0.000223936
Ccdc141	ENSMUSG00000044033	1.57406	2.97742	9.21747e-07	1.20701e-05
Fam110b	ENSMUSG00000049119	1.56852	2.96599	2.95418e-07	4.16913e-06
1810010H24Rik	ENSMUSG00000078607	1.56678	2.96242	0.00897818	0.0425825
Slc22a23	ENSMUSG00000038267	1.56225	2.95314	1.24435e-26	1.21863e-24
Gem	ENSMUSG00000028214	1.5598	2.94813	8.65016e-08	1.36769e-06
Marcksl1	ENSMUSG00000047945	1.55486	2.93805	0.00298962	0.0170403
Dmxl2	ENSMUSG00000041268	1.55255	2.93336	1.78171e-10	4.24016e-09
Cilp	ENSMUSG00000042254	1.55243	2.93312	5.26496e-15	2.19836e-13
Nqo1	ENSMUSG00000003849	1.54387	2.91575	1.32055e-15	5.84626e-14
Cd180	ENSMUSG00000021624	1.54021	2.90836	0.00669178	0.0333434
Sema3d	ENSMUSG00000040254	1.53502	2.89793	8.24695e-05	0.000748665
Rngtt	ENSMUSG00000028274	1.53394	2.89575	3.41698e-11	8.82029e-10
Socs3	ENSMUSG00000053113	1.52812	2.8841	7.35035e-05	0.000674854
Zbp1	ENSMUSG00000027514	1.52585	2.87957	0.00272182	0.0158108
Ttc26	ENSMUSG00000056832	1.52474	2.87736	0.000123379	0.00107072
Pla2r1	ENSMUSG00000054580	1.52125	2.8704	7.33563e-15	3.01619e-13
Zic1	ENSMUSG00000032368	1.51774	2.86341	0.00144467	0.00919738
Tnfrsf1b	ENSMUSG00000028599	1.51699	2.86194	5.30533e-13	1.73077e-11
Cybb	ENSMUSG00000015340	1.51569	2.85935	2.38375e-11	6.26327e-10
Wdr60	ENSMUSG00000042050	1.51423	2.85646	3.73664e-30	4.75436e-28
Ncoa7	ENSMUSG00000039697	1.51362	2.85525	1.64314e-06	2.06145e-05
Fbln7	ENSMUSG00000027386	1.51114	2.85035	2.85509e-09	5.63313e-08
Maml2	ENSMUSG00000031925	1.5082	2.84455	3.89358e-14	1.47001e-12
Igsf6	ENSMUSG00000035004	1.50632	2.84084	0.00199137	0.0121063
Arhgef3	ENSMUSG00000021895	1.4996	2.82764	9.45791e-17	4.68805e-15
Ptk2b	ENSMUSG00000059456	1.49892	2.82631	0.000951894	0.00641972
Tubb2b	ENSMUSG00000045136	1.49885	2.82617	2.65992e-05	0.000268803
Actr3b	ENSMUSG00000056367	1.49843	2.82536	0.00040372	0.00303006
Ltbp1	ENSMUSG00000001870	1.49796	2.82442	2.56108e-16	1.19608e-14
Ankrd37	ENSMUSG00000050914	1.48937	2.80767	0.000717542	0.00499559
B930095G15Rik	ENSMUSG00000085133	1.48749	2.80401	0.000396121	0.00297782
Htatip2	ENSMUSG00000039745	1.4853	2.79975	2.06409e-11	5.44994e-10
Sh2d4a	ENSMUSG00000053886	1.4836	2.79646	1.50785e-07	2.26281e-06
Arhgap11a	ENSMUSG00000041219	1.48137	2.79214	2.51951e-05	0.000255796
Scml4	ENSMUSG00000044770	1.48053	2.79052	0.00340768	0.019014
Gm5532	ENSMUSG00000073535	1.47944	2.7884	0.00331521	0.0186232
Cdyl	ENSMUSG00000059288	1.47926	2.78806	2.09212e-11	5.51493e-10
Cdh15	ENSMUSG00000031962	1.4777	2.78505	1.50061e-24	1.2967e-22
Golim4	ENSMUSG00000034109	1.47593	2.78164	2.78289e-24	2.36678e-22
Itga9	ENSMUSG00000039115	1.47431	2.77851	1.10316e-17	6.04271e-16
Med19	ENSMUSG00000027080	1.47285	2.7757	1.9584e-13	6.71886e-12
Adcy5	ENSMUSG00000022840	1.4726	2.77521	1.81195e-07	2.67635e-06
Ctxn3	ENSMUSG00000069372	1.47093	2.77201	1.09242e-20	7.41695e-19
Itgb2	ENSMUSG00000000290	1.46919	2.76866	2.90633e-08	4.89202e-07
Tceal8	ENSMUSG00000051579	1.46666	2.76381	2.59406e-09	5.15589e-08
Ninj1	ENSMUSG00000037966	1.46652	2.76354	3.5778e-18	2.07963e-16
Nipsnap3b	ENSMUSG00000015247	1.46143	2.75381	0.00300958	0.0171299
Atp6ap2	ENSMUSG00000031007	1.46094	2.75288	2.43577e-15	1.04959e-13
B230369F24Rik	ENSMUSG00000086350	1.45815	2.74756	0.00722363	0.0354377
Lpcat2	ENSMUSG00000033192	1.45791	2.74711	0.00695601	0.0343213
Casp4	ENSMUSG00000033538	1.45623	2.7439	0.00402236	0.0218552
Bex1	ENSMUSG00000050071	1.45523	2.742	4.12237e-14	1.55276e-12
Pik3ap1	ENSMUSG00000025017	1.4551	2.74176	4.34612e-05	0.000421543
Pax7	ENSMUSG00000028736	1.44968	2.73148	5.68165e-07	7.68283e-06
Nostrin	ENSMUSG00000034738	1.44952	2.73117	0.00329227	0.0185172
Mest	ENSMUSG00000051855	1.44501	2.72265	0.000123343	0.00107072
Hmga1	ENSMUSG00000046711	1.44495	2.72253	1.2528e-17	6.81617e-16
Pcdh7	ENSMUSG00000029108	1.44083	2.71477	8.70154e-10	1.88483e-08
Ptprc	ENSMUSG00000026395	1.44061	2.71435	1.15457e-07	1.78875e-06
Col28a1	ENSMUSG00000068794	1.43874	2.71083	0.0010433	0.00692919
Ly86	ENSMUSG00000021423	1.43773	2.70894	0.00230974	0.0137571
Tmem62	ENSMUSG00000054484	1.43652	2.70668	5.71866e-07	7.72641e-06
Csf2rb	ENSMUSG00000071713	1.43286	2.69982	4.46348e-07	6.1227e-06
Mpp1	ENSMUSG00000031402	1.43207	2.69833	1.2047e-14	4.78297e-13
Ammecr1	ENSMUSG00000042225	1.42905	2.69269	1.19247e-07	1.84217e-06
Apobr	ENSMUSG00000042759	1.42333	2.68203	0.000277331	0.00217754
Myo1f	ENSMUSG00000024300	1.41941	2.67476	5.60231e-06	6.38419e-05
Casp3	ENSMUSG00000031628	1.41678	2.6699	8.7681e-05	0.000789719
Hspb8	ENSMUSG00000041548	1.4166	2.66955	7.01436e-05	0.000647686
Crhr2	ENSMUSG00000003476	1.41565	2.66779	1.44643e-25	1.328e-23
Lgals8	ENSMUSG00000057554	1.41539	2.66732	1.31438e-27	1.37916e-25
Vma21	ENSMUSG00000073131	1.4153	2.66716	1.25379e-24	1.09513e-22
Tlr3	ENSMUSG00000031639	1.41326	2.66338	0.000161187	0.00135165
Cib1	ENSMUSG00000030538	1.41195	2.66097	2.86995e-06	3.47642e-05
Sufu	ENSMUSG00000025231	1.40937	2.65622	1.5112e-12	4.61615e-11
Mid1ip1	ENSMUSG00000008035	1.40885	2.65525	1.48131e-07	2.23227e-06
Phlpp1	ENSMUSG00000044340	1.40536	2.64884	9.51399e-20	5.98197e-18
Gm42047	ENSMUSG00000110631	1.4033	2.64506	9.45041e-06	0.000104167
Ccr2	ENSMUSG00000049103	1.39919	2.63754	1.82077e-05	0.000190309
Cracr2b	ENSMUSG00000048200	1.39726	2.63401	1.77783e-06	2.22143e-05
Mex3b	ENSMUSG00000057706	1.39554	2.63086	0.00408818	0.0221681
Pnmal2	ENSMUSG00000070802	1.39535	2.63053	0.000982804	0.00659242
Pdlim3	ENSMUSG00000031636	1.39471	2.62936	0.000190694	0.00156497
Arhgap42	ENSMUSG00000050730	1.39408	2.62822	1.29356e-12	3.97389e-11
Snx7	ENSMUSG00000028007	1.38862	2.61829	4.96941e-06	5.73167e-05
Etv5	ENSMUSG00000013089	1.38818	2.61749	2.00675e-17	1.07375e-15
Ppp1r9a	ENSMUSG00000032827	1.38709	2.61551	7.26042e-09	1.34852e-07
Armcx4	ENSMUSG00000049804	1.38653	2.6145	1.59912e-17	8.61339e-16
Bbc3	ENSMUSG00000002083	1.38555	2.61272	0.00299153	0.0170452
Anxa7	ENSMUSG00000021814	1.38525	2.61218	9.50167e-18	5.25813e-16
Gm21188	ENSMUSG00000095609	1.384	2.60991	0.00779118	0.0377957
Musk	ENSMUSG00000057280	1.38156	2.6055	1.9043e-08	3.3159e-07
Plin3	ENSMUSG00000024197	1.37904	2.60096	1.25645e-16	6.13381e-15
Abcg1	ENSMUSG00000024030	1.3781	2.59925	1.31436e-06	1.66972e-05
Bhlhb9	ENSMUSG00000072964	1.37497	2.59363	3.40756e-06	4.05152e-05
Vac14	ENSMUSG00000010936	1.37275	2.58964	4.6908e-27	4.73742e-25
Wrn	ENSMUSG00000031583	1.37256	2.58929	5.67701e-10	1.26183e-08
Micall1	ENSMUSG00000033039	1.37089	2.5863	1.69126e-10	4.03083e-09
Prep	ENSMUSG00000019849	1.37079	2.58613	1.29734e-26	1.26287e-24
Iigp1	ENSMUSG00000054072	1.36571	2.57703	4.49469e-09	8.59522e-08
Wdpcp	ENSMUSG00000020319	1.36356	2.57319	0.000465	0.00342633
Cmtm4	ENSMUSG00000096188	1.36339	2.5729	1.76331e-16	8.38744e-15
Hsf2	ENSMUSG00000019878	1.35882	2.56475	3.06224e-18	1.78638e-16
Map1b	ENSMUSG00000052727	1.35723	2.56194	1.00162e-10	2.44858e-09
Fsd1l	ENSMUSG00000054752	1.35552	2.55889	3.17246e-11	8.20221e-10
Clasp2	ENSMUSG00000033392	1.35391	2.55603	1.62463e-26	1.572e-24
Naip5	ENSMUSG00000071203	1.35303	2.55449	0.00667342	0.0332703
Prox1	ENSMUSG00000010175	1.35242	2.55341	3.28316e-06	3.9211e-05
Vav1	ENSMUSG00000034116	1.35193	2.55253	0.00184014	0.0113103
Paqr7	ENSMUSG00000037348	1.35169	2.55211	1.49702e-10	3.58908e-09
Fam83g	ENSMUSG00000042377	1.35132	2.55146	0.000957488	0.00645476
Carhsp1	ENSMUSG00000008393	1.34802	2.54563	2.17423e-14	8.48633e-13
Rab32	ENSMUSG00000019832	1.34748	2.54467	0.00347507	0.0193433
Lrrc8b	ENSMUSG00000070639	1.34468	2.53974	0.00116007	0.00755566
Tk1	ENSMUSG00000025574	1.33994	2.53141	0.000105603	0.000935547
Zfp566	ENSMUSG00000078768	1.33992	2.53138	0.00320919	0.0181003
Crlf2	ENSMUSG00000033467	1.33883	2.52947	8.34474e-05	0.000755844
Dnajc4	ENSMUSG00000024963	1.33883	2.52946	7.56377e-15	3.09425e-13
Evi2a	ENSMUSG00000078771	1.33834	2.5286	0.000901707	0.00611443
Rgs2	ENSMUSG00000026360	1.33756	2.52724	1.28676e-06	1.63722e-05
Cryz	ENSMUSG00000028199	1.33748	2.52709	6.1538e-13	1.97692e-11
Hes6	ENSMUSG00000067071	1.3361	2.52467	2.19803e-07	3.18262e-06
Ccl6	ENSMUSG00000018927	1.33394	2.5209	1.7746e-09	3.62174e-08
Cask	ENSMUSG00000031012	1.33373	2.52054	5.67713e-13	1.8421e-11
Ramp1	ENSMUSG00000034353	1.3325	2.51839	1.40301e-09	2.9291e-08
Prmt2	ENSMUSG00000020230	1.33094	2.51566	8.85169e-06	9.82379e-05
Aldh18a1	ENSMUSG00000025007	1.32694	2.5087	2.10756e-06	2.60306e-05
Serf1	ENSMUSG00000021643	1.32556	2.50631	0.00465504	0.0246383
Camk2d	ENSMUSG00000053819	1.32186	2.49988	1.95166e-33	2.89329e-31
Acyp1	ENSMUSG00000008822	1.31963	2.49603	1.16123e-10	2.8217e-09
Nabp1	ENSMUSG00000026107	1.31819	2.49354	8.29472e-17	4.13686e-15
Marchf1	ENSMUSG00000036469	1.3108	2.48079	0.0090739	0.0429356
Tcirg1	ENSMUSG00000001750	1.30457	2.47011	3.94912e-10	8.96263e-09
Tspo	ENSMUSG00000041736	1.30414	2.46937	2.1687e-13	7.42459e-12
Epsti1	ENSMUSG00000022014	1.30332	2.46796	0.00410509	0.0222374
Hook1	ENSMUSG00000028572	1.30197	2.46566	5.71467e-17	2.92226e-15
Ypel2	ENSMUSG00000018427	1.30192	2.46557	1.01488e-05	0.000111259
Otulinl	ENSMUSG00000056069	1.30191	2.46555	0.00189077	0.0115819
Serpinb8	ENSMUSG00000026315	1.30033	2.46285	0.00332579	0.0186506
Rnd3	ENSMUSG00000017144	1.29858	2.45987	1.78462e-10	4.24085e-09
Cpe	ENSMUSG00000037852	1.29808	2.45901	2.08463e-40	4.10799e-38
Ifih1	ENSMUSG00000026896	1.29757	2.45814	1.61037e-08	2.84393e-07
Ciita	ENSMUSG00000022504	1.29624	2.45587	0.00378005	0.0207479
Eya1	ENSMUSG00000025932	1.29621	2.45583	3.36809e-20	2.22142e-18
Ggt5	ENSMUSG00000006344	1.2962	2.45582	9.57804e-07	1.25017e-05
Tspan12	ENSMUSG00000029669	1.29117	2.44726	6.29643e-14	2.31763e-12
Macf1	ENSMUSG00000028649	1.29054	2.4462	6.82782e-17	3.43709e-15
Ticam1	ENSMUSG00000047123	1.29039	2.44595	8.57889e-05	0.000774449
Gm32219	ENSMUSG00000113302	1.2887	2.44307	3.15991e-08	5.30229e-07
Tmem229b	ENSMUSG00000046157	1.28691	2.44004	4.57219e-06	5.3e-05
Chrnb1	ENSMUSG00000041189	1.28556	2.43776	3.73344e-15	1.5876e-13
Plxnc1	ENSMUSG00000074785	1.28529	2.43731	0.000308484	0.00238964
Osr2	ENSMUSG00000022330	1.28464	2.43621	0.00470654	0.0248783
Tnfaip8	ENSMUSG00000062210	1.28462	2.43617	9.68476e-06	0.000106678
Adcyap1r1	ENSMUSG00000029778	1.28389	2.43494	0.000143428	0.00121853
Vopp1	ENSMUSG00000037788	1.28185	2.4315	2.01752e-07	2.95033e-06
Atp6v1g2	ENSMUSG00000024403	1.27773	2.42457	0.000215971	0.00174844
Myf5	ENSMUSG00000000435	1.27759	2.42434	0.00815513	0.0393017
Cadm1	ENSMUSG00000032076	1.27222	2.41533	2.18223e-07	3.16541e-06
Trpv2	ENSMUSG00000018507	1.26867	2.40939	0.00227002	0.0135505
Id2	ENSMUSG00000020644	1.26755	2.40753	0.000857027	0.00584087
Pip4k2a	ENSMUSG00000026737	1.26736	2.4072	5.31392e-08	8.65602e-07
Plk2	ENSMUSG00000021701	1.26553	2.40416	4.43694e-09	8.51772e-08
Gtf2f2	ENSMUSG00000067995	1.26497	2.40322	2.7646e-07	3.92214e-06
Suv39h2	ENSMUSG00000026646	1.26195	2.3982	0.00700042	0.0344983
H2-Aa	ENSMUSG00000036594	1.26081	2.3963	2.51702e-08	4.29035e-07
Gab2	ENSMUSG00000004508	1.25902	2.39333	1.54362e-12	4.68859e-11
Spi1	ENSMUSG00000002111	1.25839	2.39228	0.00211631	0.0127461
Ckap4	ENSMUSG00000046841	1.2568	2.38965	8.2877e-07	1.08967e-05
Gatm	ENSMUSG00000027199	1.25653	2.3892	1.10845e-05	0.000120697
Plcl1	ENSMUSG00000038349	1.25537	2.38728	4.90265e-08	8.05919e-07
Klhl30	ENSMUSG00000026308	1.25485	2.38643	3.76785e-08	6.2703e-07
Plekha5	ENSMUSG00000030231	1.25384	2.38475	1.80919e-12	5.40383e-11
Dnm3os	ENSMUSG00000078190	1.2535	2.38419	0.00462278	0.024514
Il10ra	ENSMUSG00000032089	1.24959	2.37773	0.000146211	0.00123957
Vps33b	ENSMUSG00000030534	1.24833	2.37567	3.63382e-06	4.30175e-05
Hk1	ENSMUSG00000037012	1.2475	2.3743	1.23825e-12	3.8258e-11
Clec12a	ENSMUSG00000053063	1.24662	2.37285	0.00683485	0.033889
Shtn1	ENSMUSG00000041362	1.24637	2.37244	0.00220525	0.0132127
Tmco3	ENSMUSG00000038497	1.24596	2.37176	3.49354e-14	1.33142e-12
Sox9	ENSMUSG00000000567	1.24577	2.37145	0.00250026	0.0146862
P2rx4	ENSMUSG00000029470	1.24571	2.37135	2.32259e-07	3.34201e-06
Cdkl2	ENSMUSG00000029403	1.24435	2.36912	1.15031e-07	1.78386e-06
H2-Eb1	ENSMUSG00000060586	1.24257	2.3662	2.99556e-07	4.22016e-06
Cers6	ENSMUSG00000027035	1.24061	2.36298	8.53896e-05	0.000771706
H2-DMb1	ENSMUSG00000079547	1.23808	2.35885	0.000130055	0.00111904
H2-Ab1	ENSMUSG00000073421	1.23719	2.35739	3.64917e-08	6.08535e-07
Enox2	ENSMUSG00000031109	1.23514	2.35404	1.03718e-09	2.21691e-08
Sox12	ENSMUSG00000051817	1.23251	2.34975	0.00195376	0.011936
Mtr	ENSMUSG00000021311	1.22945	2.34477	1.62472e-21	1.1773e-19
AW554918	ENSMUSG00000033632	1.2253	2.33804	1.24715e-06	1.5931e-05
Ablim3	ENSMUSG00000032735	1.22485	2.33732	1.95858e-14	7.71152e-13
Ttbk2	ENSMUSG00000090100	1.2241	2.33609	4.13786e-12	1.18343e-10
Icam1	ENSMUSG00000037405	1.21997	2.32941	2.93785e-06	3.55601e-05
Fzd2	ENSMUSG00000050288	1.21865	2.32729	7.00749e-05	0.000647435
Iffo1	ENSMUSG00000038271	1.21766	2.3257	9.34344e-11	2.29454e-09
Popdc3	ENSMUSG00000019848	1.2165	2.32383	5.05719e-14	1.87429e-12
F2r	ENSMUSG00000048376	1.21432	2.32031	8.88346e-10	1.91909e-08
Ehd3	ENSMUSG00000024065	1.21212	2.31678	2.61355e-06	3.18735e-05
Nckap1l	ENSMUSG00000022488	1.21101	2.31499	1.209e-05	0.000130502
Fyb	ENSMUSG00000022148	1.21057	2.31429	0.000617487	0.00438207
Ccdc57	ENSMUSG00000048445	1.21049	2.31416	8.7859e-09	1.61515e-07
Dusp4	ENSMUSG00000031530	1.20877	2.3114	0.00132566	0.00853101
Nxn	ENSMUSG00000020844	1.20759	2.30952	3.43159e-19	2.10042e-17
Odf2	ENSMUSG00000026790	1.20626	2.30738	2.44882e-13	8.3482e-12
Inpp4b	ENSMUSG00000037940	1.20473	2.30494	2.14858e-05	0.00022128
Nedd4l	ENSMUSG00000024589	1.20472	2.30492	5.92636e-13	1.91528e-11
1700017B05Rik	ENSMUSG00000032300	1.20317	2.30245	0.000141105	0.00120006
Golga7b	ENSMUSG00000042532	1.20047	2.29814	7.84965e-06	8.77802e-05
Pcdhgc3	ENSMUSG00000102918	1.20046	2.29812	6.86003e-18	3.86241e-16
Trim27	ENSMUSG00000021326	1.19779	2.29389	5.76289e-14	2.12608e-12
Map1a	ENSMUSG00000027254	1.19513	2.28965	2.32614e-14	9.01395e-13
Rfwd3	ENSMUSG00000033596	1.19122	2.28346	3.55269e-10	8.09704e-09
Itgav	ENSMUSG00000027087	1.18993	2.28142	2.73637e-16	1.26696e-14
Slc38a1	ENSMUSG00000023169	1.18929	2.2804	0.00203143	0.0123174
Aplnr	ENSMUSG00000044338	1.18873	2.27952	0.00104089	0.00691602
Prnp	ENSMUSG00000079037	1.18594	2.27511	3.10654e-28	3.39141e-26
Ifit1	ENSMUSG00000034459	1.18516	2.27388	0.0001081	0.000954913
Tyrobp	ENSMUSG00000030579	1.18373	2.27163	0.00404269	0.0219413
Adgre1	ENSMUSG00000004730	1.18264	2.26992	4.1173e-06	4.82812e-05
Msr1	ENSMUSG00000025044	1.18177	2.26855	0.00955906	0.0448765
Map2	ENSMUSG00000015222	1.18158	2.26826	0.000112001	0.000985747
Ptpn6	ENSMUSG00000004266	1.17992	2.26565	0.00184317	0.0113246
Plcb4	ENSMUSG00000039943	1.17797	2.26259	4.51849e-13	1.48403e-11
Wls	ENSMUSG00000028173	1.17679	2.26072	4.2886e-17	2.23547e-15
Usp11	ENSMUSG00000031066	1.1749	2.25778	0.000772952	0.00532856
Asns	ENSMUSG00000029752	1.17474	2.25752	0.00241121	0.0142825
Rab13	ENSMUSG00000027935	1.17395	2.25629	1.9749e-07	2.90113e-06
App	ENSMUSG00000022892	1.16939	2.24917	2.28667e-28	2.56599e-26
Arhgap9	ENSMUSG00000040345	1.16933	2.24908	0.00535449	0.0275903
Vcl	ENSMUSG00000021823	1.16753	2.24627	4.69666e-09	8.97085e-08
Apobec1	ENSMUSG00000040613	1.1673	2.24591	0.000202343	0.00165302
Capns1	ENSMUSG00000001794	1.16652	2.2447	1.82622e-33	2.7324e-31
2310015K22Rik	ENSMUSG00000101257	1.16405	2.24086	0.00351187	0.0195213
Pcolce2	ENSMUSG00000015354	1.163	2.23923	1.57821e-07	2.35478e-06
Far1	ENSMUSG00000030759	1.16157	2.237	6.62284e-13	2.11711e-11
Ms4a4a	ENSMUSG00000101389	1.15728	2.23036	0.00771913	0.0375025
Cd74	ENSMUSG00000024610	1.15645	2.22908	1.57535e-06	1.97948e-05
Gsdmd	ENSMUSG00000022575	1.15547	2.22757	6.95957e-06	7.82601e-05
Nfkb2	ENSMUSG00000025225	1.1553	2.22731	3.18903e-10	7.29908e-09
Anxa4	ENSMUSG00000029994	1.15102	2.22072	1.6242e-10	3.88247e-09
Pag1	ENSMUSG00000027508	1.15023	2.2195	3.48775e-07	4.8711e-06
Fat1	ENSMUSG00000070047	1.15001	2.21915	1.0043e-06	1.3077e-05
Zfp760	ENSMUSG00000067928	1.14982	2.21886	0.00088738	0.0060309
Por	ENSMUSG00000005514	1.14932	2.2181	1.05014e-15	4.71367e-14
Ncapd3	ENSMUSG00000035024	1.14852	2.21687	5.18243e-10	1.15507e-08
C5ar1	ENSMUSG00000049130	1.14796	2.216	0.00164958	0.0102878
Ms4a6c	ENSMUSG00000079419	1.14622	2.21333	0.000756861	0.00523564
Gm26782	ENSMUSG00000097431	1.14611	2.21316	5.52882e-06	6.30934e-05
Sema5a	ENSMUSG00000022231	1.1448	2.21116	4.26438e-06	4.98251e-05
Cercam	ENSMUSG00000039787	1.14277	2.20804	1.1124e-05	0.000121046
Cspp1	ENSMUSG00000056763	1.13811	2.20093	2.29672e-05	0.000234445
Sh3bp2	ENSMUSG00000054520	1.13778	2.20042	0.00106387	0.00703254
Capn2	ENSMUSG00000026509	1.13713	2.19942	1.33641e-09	2.79512e-08
Ikbke	ENSMUSG00000042349	1.13681	2.19894	0.00997069	0.0465789
Abca5	ENSMUSG00000018800	1.13488	2.196	5.11154e-14	1.8901e-12
Zim1	ENSMUSG00000002266	1.13328	2.19357	1.77891e-06	2.22143e-05
Wwtr1	ENSMUSG00000027803	1.13163	2.19106	2.59918e-14	1e-12
Nin	ENSMUSG00000021068	1.12941	2.18769	6.29663e-17	3.1996e-15
Sdf2l1	ENSMUSG00000022769	1.12855	2.1864	0.00832242	0.0399768
Dock2	ENSMUSG00000020143	1.12695	2.18397	0.000319319	0.00245826
Ptx3	ENSMUSG00000027832	1.12692	2.18392	1.51104e-05	0.000160955
Nln	ENSMUSG00000021710	1.12502	2.18104	1.61857e-07	2.41055e-06
Mmp19	ENSMUSG00000025355	1.12436	2.18006	0.000142699	0.00121298
Mt1	ENSMUSG00000031765	1.12257	2.17734	5.11608e-05	0.000486585
Lilr4b	ENSMUSG00000112023	1.12232	2.17697	9.61934e-05	0.000857358
Cpd	ENSMUSG00000020841	1.11906	2.17206	3.87396e-22	2.89812e-20
Cyba	ENSMUSG00000006519	1.11853	2.17125	3.11686e-05	0.00030956
Frmd8	ENSMUSG00000024816	1.11781	2.17018	0.000108144	0.000954913
Sema6d	ENSMUSG00000027200	1.11585	2.16722	3.48028e-12	1.00785e-10
Asap1	ENSMUSG00000022377	1.113	2.16295	3.34565e-13	1.12139e-11
Sertad3	ENSMUSG00000055200	1.1106	2.15935	0.000598175	0.00425811
Serinc5	ENSMUSG00000021703	1.10768	2.15498	4.17751e-05	0.000406163
Zc3h12a	ENSMUSG00000042677	1.10636	2.15301	0.00332028	0.018632
Hhipl1	ENSMUSG00000021260	1.10523	2.15134	0.00952521	0.0447826
Purg	ENSMUSG00000049184	1.10472	2.15057	0.00343386	0.0191535
Spag5	ENSMUSG00000002055	1.1021	2.14667	3.05405e-05	0.000303971
Dbnl	ENSMUSG00000020476	1.10083	2.14478	8.22891e-10	1.78485e-08
Cdk14	ENSMUSG00000028926	1.09794	2.14048	3.06242e-06	3.68746e-05
Tspan5	ENSMUSG00000028152	1.09615	2.13783	0.000319946	0.00246177
Vegfc	ENSMUSG00000031520	1.09579	2.13731	0.00567226	0.0289632
Stk38	ENSMUSG00000024006	1.09509	2.13627	3.73408e-18	2.16269e-16
Cenpj	ENSMUSG00000064128	1.09474	2.13574	0.000183834	0.0015156
Mpc1-ps	ENSMUSG00000091498	1.09158	2.13108	1.11292e-06	1.43754e-05
Pikfyve	ENSMUSG00000025949	1.09131	2.13068	3.07951e-09	6.03906e-08
Lyz2	ENSMUSG00000069516	1.08997	2.1287	1.83098e-12	5.44877e-11
Angpt1	ENSMUSG00000022309	1.08655	2.12366	7.52414e-15	3.08585e-13
Adap1	ENSMUSG00000056413	1.08654	2.12364	0.0103645	0.0480709
Lman1	ENSMUSG00000041891	1.08625	2.12321	1.93645e-25	1.76786e-23
Slc4a7	ENSMUSG00000021733	1.08557	2.12222	1.67452e-09	3.44694e-08
Mrvi1	ENSMUSG00000005611	1.08519	2.12166	5.71552e-05	0.000537898
Ifitm3	ENSMUSG00000025492	1.08459	2.12077	7.99826e-11	1.97018e-09
Whamm	ENSMUSG00000045795	1.08431	2.12036	2.59303e-07	3.70149e-06
Zfp469	ENSMUSG00000043903	1.08426	2.12029	0.000587731	0.00419485
Ifi35	ENSMUSG00000010358	1.08401	2.11993	1.24628e-08	2.24012e-07
Eid1	ENSMUSG00000091337	1.08095	2.11543	1.53319e-12	4.66765e-11
Pde7a	ENSMUSG00000069094	1.08053	2.11481	6.76795e-08	1.09172e-06
Tex261	ENSMUSG00000014748	1.07864	2.11204	4.4393e-20	2.88091e-18
Mettl27	ENSMUSG00000040557	1.07823	2.11145	0.00871776	0.0415299
Soat1	ENSMUSG00000026600	1.07772	2.11069	0.000257609	0.00204154
Maged2	ENSMUSG00000025268	1.0776	2.11052	1.64394e-07	2.44484e-06
Mcu	ENSMUSG00000009647	1.07531	2.10718	2.33716e-12	6.88264e-11
Nav2	ENSMUSG00000052512	1.07489	2.10656	1.20805e-10	2.93107e-09
Pml	ENSMUSG00000036986	1.07303	2.10384	2.72591e-09	5.38485e-08
Stxbp2	ENSMUSG00000004626	1.07272	2.1034	0.000295306	0.0023019
Gpsm2	ENSMUSG00000027883	1.07168	2.10188	0.00332077	0.018632
Kdsr	ENSMUSG00000009905	1.07155	2.10169	3.15666e-06	3.78519e-05
Lgmn	ENSMUSG00000021190	1.0703	2.09987	9.13213e-14	3.28655e-12
Pde6d	ENSMUSG00000026239	1.06836	2.09705	1.49081e-11	3.98182e-10
Col5a2	ENSMUSG00000026042	1.06802	2.09656	2.85923e-09	5.63442e-08
B4galt4	ENSMUSG00000022793	1.06747	2.09576	2.63045e-05	0.000265991
Cyth4	ENSMUSG00000018008	1.06723	2.09541	0.000215456	0.00174514
Ppfibp1	ENSMUSG00000016487	1.06699	2.09506	3.695e-17	1.94487e-15
Parm1	ENSMUSG00000034981	1.06638	2.09418	5.18745e-11	1.30975e-09
Tyw3	ENSMUSG00000047583	1.06521	2.09248	0.000250612	0.00198932
Tlr4	ENSMUSG00000039005	1.06275	2.08891	4.07947e-05	0.00039711
Cblb	ENSMUSG00000022637	1.06022	2.08525	2.00456e-09	4.0439e-08
Tmem106a	ENSMUSG00000034947	1.05905	2.08356	0.000353601	0.00269013
Frrs1	ENSMUSG00000033386	1.05856	2.08286	0.0049178	0.025709
Maged1	ENSMUSG00000025151	1.05822	2.08237	2.2045e-15	9.57593e-14
Abi2	ENSMUSG00000026782	1.05812	2.08222	2.22176e-06	2.73847e-05
Pirb	ENSMUSG00000058818	1.05737	2.08114	0.00038762	0.00292416
Tspan17	ENSMUSG00000025875	1.05703	2.08064	1.03908e-07	1.62541e-06
P2ry6	ENSMUSG00000048779	1.05542	2.07833	0.00698981	0.0344565
Raph1	ENSMUSG00000026014	1.05403	2.07633	4.16368e-14	1.56467e-12
S100a1	ENSMUSG00000044080	1.05354	2.07562	1.41157e-05	0.000151056
Kcnn3	ENSMUSG00000000794	1.0518	2.07312	0.000493652	0.00360947
Elovl1	ENSMUSG00000006390	1.0509	2.07183	3.45445e-05	0.000340576
Rassf9	ENSMUSG00000044921	1.05086	2.07176	0.0103206	0.047909
Acsl3	ENSMUSG00000032883	1.0505	2.07124	1.90984e-05	0.000198719
Slc35b2	ENSMUSG00000037089	1.04993	2.07043	1.46823e-08	2.60715e-07
S100a13	ENSMUSG00000042312	1.04976	2.07019	0.00076519	0.00528632
Dip2c	ENSMUSG00000048264	1.04955	2.06988	6.62262e-13	2.11711e-11
Nt5c	ENSMUSG00000020736	1.04649	2.0655	0.0031541	0.0178456
Mbd4	ENSMUSG00000030322	1.04523	2.0637	0.00198794	0.0120991
Rpl3	ENSMUSG00000060036	1.04306	2.06059	1.48594e-10	3.56781e-09
Lacc1	ENSMUSG00000044350	1.04299	2.06049	0.00688246	0.0340624
Inpp5d	ENSMUSG00000026288	1.04176	2.05874	7.00764e-05	0.000647435
Taok3	ENSMUSG00000061288	1.04149	2.05835	3.0233e-06	3.64306e-05
Brf2	ENSMUSG00000031487	1.03873	2.05443	1.74616e-05	0.000183341
Clock	ENSMUSG00000029238	1.03778	2.05307	2.30261e-09	4.61636e-08
Tmtc1	ENSMUSG00000030306	1.03673	2.05158	4.60419e-11	1.16796e-09
Uap1	ENSMUSG00000026670	1.03247	2.04552	3.20003e-19	1.97364e-17
Trim12a	ENSMUSG00000066258	1.03069	2.043	2.49272e-06	3.0515e-05
Plek	ENSMUSG00000020120	1.03052	2.04277	0.000772523	0.00532787
Xrcc2	ENSMUSG00000028933	1.03041	2.0426	1.21533e-05	0.000131098
Fblim1	ENSMUSG00000006219	1.02984	2.04179	0.00706217	0.0347602
Zxdc	ENSMUSG00000034430	1.02945	2.04125	6.37467e-09	1.19085e-07
Hmcn1	ENSMUSG00000066842	1.02851	2.03991	0.00176284	0.0108807
Mical3	ENSMUSG00000051586	1.02786	2.03899	4.87145e-09	9.23918e-08
Fbxo34	ENSMUSG00000037536	1.02502	2.03499	2.73512e-08	4.63279e-07
Ttc39c	ENSMUSG00000024424	1.02285	2.03193	0.00747283	0.0364924
Wdfy4	ENSMUSG00000051506	1.02266	2.03166	0.00146381	0.00930513
Ifi30	ENSMUSG00000031838	1.02249	2.03142	1.43038e-06	1.80434e-05
Gadd45a	ENSMUSG00000036390	1.0223	2.03115	1.30319e-08	2.33463e-07
Osbpl8	ENSMUSG00000020189	1.01848	2.02579	2.00276e-09	4.0439e-08
Slc25a45	ENSMUSG00000024818	1.01495	2.02083	0.00850746	0.0407083
Cd53	ENSMUSG00000040747	1.01248	2.01738	0.00288068	0.0165478
Capn6	ENSMUSG00000067276	1.01099	2.0153	0.00920246	0.0434803
Cdh23	ENSMUSG00000012819	1.00899	2.0125	6.22786e-05	0.000580704
Zfp217	ENSMUSG00000052056	1.00827	2.01149	1.70383e-07	2.53053e-06
Fnip2	ENSMUSG00000061175	1.00562	2.0078	9.38025e-06	0.000103517
Ten1	ENSMUSG00000020778	1.00377	2.00524	4.50479e-05	0.000434332
Chd7	ENSMUSG00000041235	1.00348	2.00483	1.68492e-05	0.000177492
Ccnd1	ENSMUSG00000070348	1.00337	2.00468	3.7367e-05	0.000365726
Mpc1	ENSMUSG00000023861	1.00307	2.00426	4.31908e-12	1.2309e-10
Bbs9	ENSMUSG00000035919	1.00158	2.00219	0.000211909	0.00171985
Cd44	ENSMUSG00000005087	0.998696	1.99819	0.00312152	0.0176861
Fermt3	ENSMUSG00000024965	0.997322	1.99629	0.00270616	0.015732
Srxn1	ENSMUSG00000032802	0.996313	1.9949	0.00054857	0.00394497
Ddhd2	ENSMUSG00000061313	0.993162	1.99054	8.52076e-08	1.34855e-06
Npnt	ENSMUSG00000040998	0.992579	1.98974	0.000521347	0.00377608
Ldlrap1	ENSMUSG00000037295	0.991164	1.98779	8.04534e-07	1.0604e-05
Fmo1	ENSMUSG00000040181	0.990501	1.98688	6.22638e-05	0.000580704
Rabgap1l	ENSMUSG00000026721	0.989608	1.98564	5.19713e-07	7.05125e-06
Xpnpep1	ENSMUSG00000025027	0.98957	1.98559	1.08195e-11	2.94828e-10
Igfbp5	ENSMUSG00000026185	0.988151	1.98364	2.80047e-06	3.39736e-05
Col3a1	ENSMUSG00000026043	0.987973	1.9834	7.04831e-06	7.91477e-05
Tmsb10	ENSMUSG00000079523	0.986526	1.98141	0.000252229	0.00200087
Pitpnm1	ENSMUSG00000024851	0.986228	1.981	0.00020573	0.00167729
Rap2a	ENSMUSG00000051615	0.985622	1.98017	6.90177e-07	9.217e-06
Tmem132a	ENSMUSG00000024736	0.985118	1.97947	0.00259094	0.0151418
Galnt7	ENSMUSG00000031608	0.983375	1.97709	1.53759e-05	0.00016346
Slfn2	ENSMUSG00000072620	0.983169	1.9768	0.00688502	0.0340646
Tradd	ENSMUSG00000031887	0.980621	1.97331	0.00482957	0.0253298
Zfp608	ENSMUSG00000052713	0.980066	1.97256	0.00307862	0.0174675
Islr2	ENSMUSG00000051243	0.979012	1.97112	0.00258826	0.0151371
Dock8	ENSMUSG00000052085	0.975232	1.96596	4.37009e-05	0.000423613
Rcbtb1	ENSMUSG00000035469	0.974867	1.96546	7.29389e-10	1.59705e-08
Lcp1	ENSMUSG00000021998	0.97186	1.96137	0.00010803	0.000954913
Rrm1	ENSMUSG00000030978	0.969514	1.95818	2.62768e-09	5.20989e-08
Sap30	ENSMUSG00000031609	0.968413	1.95669	0.000923338	0.006248
Vcan	ENSMUSG00000021614	0.966306	1.95383	8.2542e-05	0.000748903
Gxylt2	ENSMUSG00000030074	0.965082	1.95217	0.00094223	0.00636251
Pfkp	ENSMUSG00000021196	0.964266	1.95107	0.000134939	0.00115552
Mitf	ENSMUSG00000035158	0.964228	1.95102	5.26018e-09	9.92981e-08
Gamt	ENSMUSG00000020150	0.963573	1.95013	6.02663e-05	0.000565202
Rps6ka1	ENSMUSG00000003644	0.962916	1.94925	1.83938e-06	2.29164e-05
Bri3bp	ENSMUSG00000037905	0.962229	1.94832	0.000733633	0.00509226
Rassf4	ENSMUSG00000042129	0.956836	1.94105	0.000217522	0.00176011
Ar	ENSMUSG00000046532	0.95564	1.93944	1.53922e-11	4.09757e-10
Fbxl22	ENSMUSG00000050503	0.954748	1.93824	0.00238413	0.0141533
Ppfibp2	ENSMUSG00000036528	0.952087	1.93467	6.35209e-08	1.02746e-06
Fcgr2b	ENSMUSG00000026656	0.95102	1.93324	0.000265521	0.00209266
Ctnna1	ENSMUSG00000037815	0.949269	1.93089	9.42734e-20	5.97397e-18
Gpnmb	ENSMUSG00000029816	0.94864	1.93005	0.000794436	0.00545803
Dgkh	ENSMUSG00000034731	0.948215	1.92948	0.000140156	0.00119262
Ophn1	ENSMUSG00000031214	0.947452	1.92846	0.000207312	0.00168751
Adam19	ENSMUSG00000011256	0.947441	1.92845	0.00322774	0.0181922
Lancl1	ENSMUSG00000026000	0.946604	1.92733	3.8956e-11	9.92887e-10
Zfp28	ENSMUSG00000062861	0.945546	1.92592	0.00530821	0.0274043
Clcn5	ENSMUSG00000004317	0.945437	1.92577	0.000895871	0.0060774
Pvr	ENSMUSG00000040511	0.943272	1.92288	0.000161811	0.00135618
Ccdc88a	ENSMUSG00000032740	0.942016	1.92121	0.00040126	0.003013
Zfp772	ENSMUSG00000066838	0.939901	1.9184	0.00667251	0.0332703
Skap2	ENSMUSG00000059182	0.938458	1.91648	3.01963e-05	0.000301012
Esrrg	ENSMUSG00000026610	0.937266	1.9149	0.00131165	0.00844758
Plxna1	ENSMUSG00000030084	0.936561	1.91396	4.40643e-10	9.95853e-09
Sirpa	ENSMUSG00000037902	0.93396	1.91051	1.12276e-05	0.000121926
Tor3a	ENSMUSG00000060519	0.933862	1.91038	0.000167494	0.00139728
Gnai1	ENSMUSG00000057614	0.933705	1.91017	0.00558835	0.0286129
Sbno2	ENSMUSG00000035673	0.932314	1.90833	0.00010694	0.000946356
Atrnl1	ENSMUSG00000054843	0.930339	1.90572	9.69863e-09	1.77285e-07
Unc119	ENSMUSG00000002058	0.925925	1.8999	0.0067828	0.033693
Pld4	ENSMUSG00000052160	0.925386	1.89919	0.000151179	0.00127566
Serpinb9	ENSMUSG00000045827	0.924462	1.89798	0.00243368	0.0143682
H2-DMa	ENSMUSG00000037649	0.92363	1.89688	0.00472372	0.0249447
Hsd17b12	ENSMUSG00000027195	0.92251	1.89541	0.00115883	0.00755065
Rdh11	ENSMUSG00000066441	0.922299	1.89513	0.00659326	0.0329642
St8sia5	ENSMUSG00000025425	0.921785	1.89446	6.76705e-12	1.89185e-10
Odc1	ENSMUSG00000011179	0.920627	1.89294	0.000424011	0.00316617
Nans	ENSMUSG00000028334	0.920498	1.89277	1.0313e-06	1.33854e-05
Ptpre	ENSMUSG00000041836	0.9192	1.89107	0.00199118	0.0121063
Akip1	ENSMUSG00000031023	0.919133	1.89098	0.000320454	0.00246347
C3ar1	ENSMUSG00000040552	0.919051	1.89087	0.00374976	0.0206026
Laptm5	ENSMUSG00000028581	0.916937	1.8881	4.95044e-05	0.000472499
Fam149a	ENSMUSG00000070044	0.916019	1.8869	0.00480272	0.0252381
9230114K14Rik	ENSMUSG00000097145	0.91599	1.88686	0.00291553	0.0167123
Reln	ENSMUSG00000042453	0.915946	1.88681	0.00150005	0.00949446
Atp8a1	ENSMUSG00000037685	0.915632	1.8864	6.53794e-11	1.63287e-09
Stim2	ENSMUSG00000039156	0.915193	1.88582	3.76452e-13	1.25167e-11
Abhd2	ENSMUSG00000039202	0.914467	1.88487	3.65358e-05	0.000358459
Il17ra	ENSMUSG00000002897	0.913357	1.88342	0.000968189	0.00651602
Adamts12	ENSMUSG00000047497	0.910503	1.8797	0.00113405	0.00742507
Plagl1	ENSMUSG00000019817	0.908337	1.87688	0.00953849	0.044819
Siglec1	ENSMUSG00000027322	0.908314	1.87685	0.00475981	0.0250779
Lgals1	ENSMUSG00000068220	0.905923	1.87374	2.23269e-09	4.48732e-08
Srpk2	ENSMUSG00000062604	0.904117	1.8714	2.14699e-07	3.1199e-06
Wdyhv1	ENSMUSG00000022359	0.903986	1.87123	0.00423738	0.0227935
Atp13a3	ENSMUSG00000022533	0.903983	1.87122	1.82431e-08	3.19382e-07
Manf	ENSMUSG00000032575	0.90384	1.87104	0.00338683	0.0189173
Ucp2	ENSMUSG00000033685	0.901766	1.86835	2.42706e-07	3.47994e-06
Tcp11l1	ENSMUSG00000027175	0.896924	1.86209	0.00101559	0.00677577
Ptafr	ENSMUSG00000056529	0.896665	1.86176	0.00143824	0.00916437
Prcp	ENSMUSG00000061119	0.896186	1.86114	4.44078e-05	0.000429434
Apobec3	ENSMUSG00000009585	0.89526	1.85995	0.000296551	0.00230938
Pkp2	ENSMUSG00000041957	0.893666	1.85789	0.00918581	0.0434143
Tmed8	ENSMUSG00000034111	0.893565	1.85776	0.00194008	0.0118569
Gipc1	ENSMUSG00000019433	0.893239	1.85734	3.93479e-06	4.6309e-05
Arl2bp	ENSMUSG00000031776	0.892431	1.8563	3.91438e-13	1.29616e-11
Fxyd5	ENSMUSG00000009687	0.889644	1.85272	0.00554461	0.028434
Stradb	ENSMUSG00000026027	0.888167	1.85082	2.20125e-17	1.17007e-15
Lpin2	ENSMUSG00000024052	0.883923	1.84539	0.00363563	0.0200916
Chuk	ENSMUSG00000025199	0.883688	1.84509	7.88786e-10	1.71779e-08
Ppp4r2	ENSMUSG00000052144	0.88358	1.84495	4.57839e-12	1.30021e-10
Coro1a	ENSMUSG00000030707	0.883415	1.84474	0.00898658	0.0426098
Plekha6	ENSMUSG00000041757	0.883053	1.84427	1.73214e-09	3.54748e-08
Mcm6	ENSMUSG00000026355	0.882521	1.84359	0.00366989	0.0202326
Relb	ENSMUSG00000002983	0.882142	1.84311	0.000166608	0.00139205
Sema6a	ENSMUSG00000019647	0.882063	1.84301	2.10867e-06	2.60306e-05
Fadd	ENSMUSG00000031077	0.881412	1.84218	0.00258685	0.0151343
Ceacam1	ENSMUSG00000074272	0.880408	1.8409	0.000437776	0.00325541
Pabpc1	ENSMUSG00000022283	0.880204	1.84064	4.41757e-20	2.87837e-18
Lrrc49	ENSMUSG00000047766	0.880056	1.84045	0.00427491	0.0229572
Resf1	ENSMUSG00000032712	0.879952	1.84031	2.1945e-05	0.000225291
Tchp	ENSMUSG00000002486	0.879513	1.83975	0.000310704	0.00240223
Dnmt1	ENSMUSG00000004099	0.877939	1.83775	1.05242e-07	1.64468e-06
Tmem184c	ENSMUSG00000031617	0.877749	1.83751	3.66344e-07	5.10324e-06
Rtca	ENSMUSG00000000339	0.876541	1.83597	1.31877e-07	2.00659e-06
C1qtnf1	ENSMUSG00000017446	0.875328	1.83442	1.765e-06	2.20748e-05
Nova1	ENSMUSG00000021047	0.875243	1.83432	0.000133746	0.00114592
Gt(ROSA)26Sor	ENSMUSG00000086429	0.872504	1.83084	0.00370122	0.0203706
Slc11a1	ENSMUSG00000026177	0.871921	1.8301	0.0104745	0.0484561
P2ry1	ENSMUSG00000027765	0.871751	1.82988	0.000255333	0.00202449
Zdhhc14	ENSMUSG00000034265	0.871538	1.82961	0.000526143	0.00380571
Meox1	ENSMUSG00000001493	0.87139	1.82942	0.00414203	0.0223636
Dock10	ENSMUSG00000038608	0.870679	1.82852	4.14929e-05	0.000403663
Elmo1	ENSMUSG00000041112	0.87049	1.82828	0.00100819	0.00673477
Hras	ENSMUSG00000025499	0.87047	1.82826	2.70336e-08	4.5838e-07
Ush1c	ENSMUSG00000030838	0.870435	1.82821	0.00439338	0.0234842
Slain2	ENSMUSG00000036087	0.8703	1.82804	7.65666e-09	1.41723e-07
Nsdhl	ENSMUSG00000031349	0.869856	1.82748	0.000684725	0.00479812
Otulin	ENSMUSG00000046034	0.868373	1.8256	0.000498996	0.00364689
Arhgap45	ENSMUSG00000035697	0.8677	1.82475	0.000423679	0.00316515
Emp3	ENSMUSG00000040212	0.864649	1.8209	0.000390605	0.00294393
Pomgnt1	ENSMUSG00000028700	0.863766	1.81978	7.45171e-16	3.37289e-14
Mapk6	ENSMUSG00000042688	0.863199	1.81907	7.18989e-07	9.57014e-06
Slc39a6	ENSMUSG00000024270	0.862289	1.81792	0.00674061	0.0335453
Trerf1	ENSMUSG00000064043	0.862217	1.81783	0.00845259	0.0405178
Clcn3	ENSMUSG00000004319	0.862076	1.81765	2.4961e-10	5.82867e-09
Dpp3	ENSMUSG00000063904	0.861891	1.81742	1.77337e-07	2.62657e-06
Apba1	ENSMUSG00000024897	0.858779	1.8135	0.0025624	0.0150094
Cfap36	ENSMUSG00000020462	0.856407	1.81052	5.79969e-05	0.000545185
Pigk	ENSMUSG00000039047	0.85184	1.8048	4.98769e-10	1.11939e-08
Il13ra1	ENSMUSG00000017057	0.850745	1.80343	0.000443019	0.00328986
Rab40b	ENSMUSG00000025170	0.848347	1.80044	6.48651e-06	7.32463e-05
Itgb1	ENSMUSG00000025809	0.848294	1.80037	7.37455e-08	1.1822e-06
Pcna	ENSMUSG00000027342	0.847836	1.7998	2.15251e-06	2.65515e-05
Ccl9	ENSMUSG00000019122	0.847528	1.79942	0.00222274	0.0133027
Apoe	ENSMUSG00000002985	0.847134	1.79892	2.15679e-09	4.34017e-08
C1qb	ENSMUSG00000036905	0.847109	1.79889	4.60434e-05	0.00044313
Mid1	ENSMUSG00000035299	0.84704	1.79881	0.000329375	0.00252365
Bgn	ENSMUSG00000031375	0.846785	1.79849	1.15415e-06	1.48605e-05
Elf1	ENSMUSG00000036461	0.846734	1.79843	8.60886e-05	0.00077672
Jup	ENSMUSG00000001552	0.846024	1.79754	7.73241e-15	3.1473e-13
Gdi2	ENSMUSG00000021218	0.845817	1.79728	1.25006e-07	1.92013e-06
Agtrap	ENSMUSG00000029007	0.842059	1.79261	3.01944e-05	0.000301012
Cyb5r3	ENSMUSG00000018042	0.8413	1.79166	9.1392e-09	1.67628e-07
Creld2	ENSMUSG00000023272	0.833015	1.7814	0.0048522	0.025432
Itm2b	ENSMUSG00000022108	0.832563	1.78085	7.03326e-12	1.94941e-10
Peg3	ENSMUSG00000002265	0.832133	1.78032	1.10403e-06	1.4272e-05
Fabp5	ENSMUSG00000027533	0.829589	1.77718	0.00452813	0.024085
Ank3	ENSMUSG00000069601	0.828899	1.77633	4.028e-16	1.84386e-14
Glg1	ENSMUSG00000003316	0.828263	1.77555	8.97911e-15	3.60033e-13
Tax1bp3	ENSMUSG00000040158	0.826791	1.77374	0.00518564	0.0268659
Ifi27	ENSMUSG00000064215	0.825666	1.77235	2.02958e-07	2.96528e-06
Lum	ENSMUSG00000036446	0.825227	1.77181	1.96499e-09	3.97401e-08
Tmc6	ENSMUSG00000025572	0.825095	1.77165	0.00550876	0.028277
Thpo	ENSMUSG00000022847	0.82485	1.77135	0.00442111	0.0236168
Myo10	ENSMUSG00000022272	0.824125	1.77046	4.71176e-11	1.19337e-09
Nox4	ENSMUSG00000030562	0.82316	1.76928	0.00689573	0.0341006
Galk2	ENSMUSG00000027207	0.822659	1.76866	0.00754308	0.0367799
Thyn1	ENSMUSG00000035443	0.822461	1.76842	0.000139119	0.00118566
Rras	ENSMUSG00000038387	0.822351	1.76829	3.15764e-06	3.78519e-05
Fam129b	ENSMUSG00000026796	0.822171	1.76806	0.000356422	0.00271032
Apaf1	ENSMUSG00000019979	0.820297	1.76577	0.00306337	0.0173932
Cntnap2	ENSMUSG00000039419	0.819219	1.76445	0.000792638	0.005448
Tgfb1	ENSMUSG00000002603	0.816539	1.76118	8.92177e-05	0.000800927
Stk3	ENSMUSG00000022329	0.816435	1.76105	0.0007976	0.00547511
Bace1	ENSMUSG00000032086	0.813634	1.75763	1.40287e-08	2.51041e-07
Lrif1	ENSMUSG00000056260	0.812935	1.75678	0.000700332	0.00489636
Lipa	ENSMUSG00000024781	0.812875	1.75671	0.00030056	0.00233835
Pmm1	ENSMUSG00000022474	0.812473	1.75622	2.92426e-05	0.000292952
Mcc	ENSMUSG00000071856	0.811825	1.75543	0.000237371	0.00189416
Parp14	ENSMUSG00000034422	0.81181	1.75541	3.6804e-05	0.000360434
Asf1a	ENSMUSG00000019857	0.811561	1.75511	0.000963442	0.00648849
Cebpa	ENSMUSG00000034957	0.811056	1.75449	0.00807031	0.038986
Meis1	ENSMUSG00000020160	0.808877	1.75185	0.00498949	0.0260076
Atp1a1	ENSMUSG00000033161	0.808416	1.75129	1.4049e-10	3.38834e-09
Lnpep	ENSMUSG00000023845	0.807789	1.75053	2.83516e-08	4.78219e-07
Kdm1a	ENSMUSG00000036940	0.807615	1.75032	1.10363e-06	1.4272e-05
Erap1	ENSMUSG00000021583	0.806124	1.74851	1.11443e-07	1.73321e-06
Wsb2	ENSMUSG00000029364	0.80574	1.74804	1.42923e-16	6.91463e-15
Arl6ip5	ENSMUSG00000035199	0.804271	1.74626	2.25131e-06	2.77105e-05
Adamts9	ENSMUSG00000030022	0.804084	1.74604	0.00112671	0.00739201
Arpp21	ENSMUSG00000032503	0.80372	1.7456	0.00357949	0.0198493
Klhl41	ENSMUSG00000075307	0.803431	1.74525	0.000312594	0.00241453
Nkiras2	ENSMUSG00000017837	0.802742	1.74441	6.44076e-06	7.27806e-05
Cd9	ENSMUSG00000030342	0.800918	1.74221	2.03631e-05	0.000210747
Tmcc3	ENSMUSG00000020023	0.800831	1.7421	3.48189e-11	8.96789e-10
Yipf7	ENSMUSG00000029158	0.800683	1.74193	3.18867e-07	4.47271e-06
Fgd6	ENSMUSG00000020021	0.799595	1.74061	0.000937697	0.0063372
Vav2	ENSMUSG00000009621	0.798599	1.73941	0.0051938	0.0268748
Gltp	ENSMUSG00000011884	0.797245	1.73778	5.68036e-05	0.000534901
Azi2	ENSMUSG00000039285	0.796901	1.73736	7.21934e-07	9.60143e-06
Gm10123	ENSMUSG00000062933	0.795235	1.73536	0.000995475	0.00666358
Snap47	ENSMUSG00000009894	0.794917	1.73498	7.22866e-07	9.60592e-06
Strn	ENSMUSG00000024077	0.794238	1.73416	3.84885e-06	4.53967e-05
Hfe	ENSMUSG00000006611	0.794118	1.73402	1.19581e-06	1.53236e-05
Dtx4	ENSMUSG00000039982	0.793332	1.73307	0.00317156	0.0179256
Prkdc	ENSMUSG00000022672	0.792649	1.73225	0.000135203	0.00115717
Trp53bp1	ENSMUSG00000043909	0.792416	1.73197	1.93143e-08	3.35952e-07
Bcl2	ENSMUSG00000057329	0.790383	1.72953	0.003105	0.0175987
Sdc2	ENSMUSG00000022261	0.787202	1.72572	0.00777259	0.0377169
Wdr1	ENSMUSG00000005103	0.785452	1.72363	0.000315483	0.0024322
Hpcal1	ENSMUSG00000071379	0.785421	1.72359	0.00540453	0.0277861
Ttl	ENSMUSG00000027394	0.784485	1.72248	3.80004e-06	4.48538e-05
Snx30	ENSMUSG00000028385	0.784474	1.72246	0.000243354	0.00193808
Tubb5	ENSMUSG00000001525	0.783573	1.72139	1.83324e-06	2.28576e-05
Pdpn	ENSMUSG00000028583	0.782679	1.72032	0.00445694	0.0237532
Dusp6	ENSMUSG00000019960	0.78262	1.72025	0.00518273	0.0268594
Reep5	ENSMUSG00000005873	0.780758	1.71803	1.21901e-16	5.96909e-15
Slc36a4	ENSMUSG00000043885	0.780708	1.71797	0.00335334	0.0187692
Inpp5f	ENSMUSG00000042105	0.778475	1.71532	0.00350391	0.0194837
Mllt3	ENSMUSG00000028496	0.777185	1.71378	5.45662e-11	1.37128e-09
Cpeb2	ENSMUSG00000039782	0.77617	1.71258	4.82585e-05	0.00046252
Ro60	ENSMUSG00000018199	0.77557	1.71187	0.000480008	0.00352245
Hcls1	ENSMUSG00000022831	0.771457	1.70699	0.00875249	0.0416629
Tlnrd1	ENSMUSG00000070462	0.771349	1.70686	0.00863114	0.0412269
Ifit3	ENSMUSG00000074896	0.770908	1.70634	0.00284963	0.0164044
Wdr41	ENSMUSG00000042015	0.770112	1.7054	1.98053e-06	2.45613e-05
Tmem176b	ENSMUSG00000029810	0.768991	1.70408	0.00241444	0.0142912
Hexb	ENSMUSG00000021665	0.768963	1.70404	0.00199085	0.0121063
Nlk	ENSMUSG00000017376	0.768736	1.70378	1.2482e-05	0.000134375
Tmem176a	ENSMUSG00000023367	0.767155	1.70191	0.00620462	0.0312825
Ak2	ENSMUSG00000028792	0.765727	1.70023	5.02831e-06	5.78721e-05
Clcn7	ENSMUSG00000036636	0.765646	1.70013	2.30897e-05	0.000235398
Spg21	ENSMUSG00000032388	0.765387	1.69983	0.000229798	0.00184558
Fcgr3	ENSMUSG00000059498	0.765342	1.69977	0.00251533	0.014764
Srpx2	ENSMUSG00000031253	0.764956	1.69932	0.00882741	0.0419659
Eif2b1	ENSMUSG00000029388	0.76486	1.69921	3.89343e-09	7.5527e-08
Amot	ENSMUSG00000041688	0.764806	1.69914	5.69107e-06	6.4762e-05
Uxs1	ENSMUSG00000057363	0.764491	1.69877	0.00333073	0.0186685
Mfhas1	ENSMUSG00000070056	0.763235	1.69729	0.00514518	0.0266991
Eno1	ENSMUSG00000063524	0.762486	1.69641	1.19488e-12	3.70596e-11
Eif3h	ENSMUSG00000022312	0.76228	1.69617	4.24146e-14	1.58652e-12
Atp1b3	ENSMUSG00000032412	0.761597	1.69537	4.62482e-07	6.32254e-06
Kidins220	ENSMUSG00000036333	0.761093	1.69477	3.46099e-12	1.00406e-10
Ctso	ENSMUSG00000028015	0.76107	1.69475	0.00113284	0.0074202
Akr1a1	ENSMUSG00000028692	0.760686	1.6943	1.75253e-16	8.38046e-15
Meak7	ENSMUSG00000034105	0.760607	1.6942	0.00802189	0.0387753
F830016B08Rik	ENSMUSG00000090942	0.760103	1.69361	0.00125193	0.00809842
Tspan15	ENSMUSG00000037031	0.759374	1.69276	0.00562247	0.0287511
Scamp1	ENSMUSG00000021687	0.758799	1.69208	0.000139661	0.00118903
Cdan1	ENSMUSG00000027284	0.758206	1.69139	0.000436005	0.00324524
Tbc1d20	ENSMUSG00000027465	0.758001	1.69115	0.000404667	0.00303576
Slit3	ENSMUSG00000056427	0.755837	1.68861	0.00144534	0.00919738
Gm46430	ENSMUSG00000113204	0.75529	1.68797	0.0028303	0.0163121
2700097O09Rik	ENSMUSG00000062198	0.752967	1.68526	0.0002093	0.0017021
Col6a3	ENSMUSG00000048126	0.75264	1.68487	9.28791e-12	2.54811e-10
Anxa5	ENSMUSG00000027712	0.752484	1.68469	1.30468e-05	0.000140268
Dhx15	ENSMUSG00000029169	0.750221	1.68205	1.40854e-09	2.93684e-08
Arfgap3	ENSMUSG00000054277	0.748658	1.68023	0.00655079	0.0327722
C9orf72	ENSMUSG00000028300	0.747374	1.67873	0.000536825	0.00387257
Tent5a	ENSMUSG00000032265	0.745874	1.67699	0.000713815	0.00497386
Rnf19a	ENSMUSG00000022280	0.74574	1.67683	0.000610368	0.00433917
Mkrn1	ENSMUSG00000029922	0.74438	1.67525	0.000566782	0.00406689
Zfhx4	ENSMUSG00000025255	0.743752	1.67452	0.000107937	0.000954656
Mdfic	ENSMUSG00000041390	0.742885	1.67352	7.37069e-05	0.000675953
Arhgap30	ENSMUSG00000048865	0.742387	1.67294	0.00482741	0.0253276
Cd59a	ENSMUSG00000032679	0.741988	1.67248	0.000226204	0.00182034
Ssh3	ENSMUSG00000034616	0.741149	1.67151	0.00502944	0.02617
Ostf1	ENSMUSG00000024725	0.739963	1.67013	8.97521e-06	9.94217e-05
Rsph3b	ENSMUSG00000023806	0.739782	1.66992	6.11383e-05	0.000572715
Pomp	ENSMUSG00000029649	0.738867	1.66886	1.12455e-09	2.38786e-08
Sdccag8	ENSMUSG00000026504	0.738074	1.66795	0.00030991	0.00239839
Sike1	ENSMUSG00000027854	0.737997	1.66786	1.02809e-07	1.61447e-06
Disp1	ENSMUSG00000030768	0.737209	1.66695	0.00361895	0.0200407
Sash1	ENSMUSG00000015305	0.736922	1.66662	2.44705e-07	3.50239e-06
Cep44	ENSMUSG00000038215	0.735794	1.66531	0.00476622	0.0251034
C1qa	ENSMUSG00000036887	0.734921	1.66431	0.000317045	0.00244307
Ehd4	ENSMUSG00000027293	0.734819	1.66419	0.000511428	0.00371757
Reps1	ENSMUSG00000019854	0.734118	1.66338	0.000130208	0.00111916
Ogfr	ENSMUSG00000049401	0.734099	1.66336	5.87816e-07	7.93527e-06
Vhl	ENSMUSG00000033933	0.733459	1.66262	0.00784944	0.0380327
Lgals3bp	ENSMUSG00000033880	0.733335	1.66248	0.000396207	0.00297782
Arhgap26	ENSMUSG00000036452	0.73312	1.66223	0.00955781	0.0448765
Utp11	ENSMUSG00000028907	0.732135	1.6611	3.08216e-06	3.70846e-05
Gna13	ENSMUSG00000020611	0.731917	1.66084	3.94009e-06	4.63376e-05
Uck1	ENSMUSG00000002550	0.73162	1.6605	0.000116881	0.00102036
Tsc22d1	ENSMUSG00000022010	0.730697	1.65944	2.15601e-10	5.07118e-09
Btg1	ENSMUSG00000036478	0.7304	1.6591	0.00295089	0.0168552
Prkcd	ENSMUSG00000021948	0.72951	1.65808	0.00398788	0.0217043
Nampt	ENSMUSG00000020572	0.728903	1.65738	1.07719e-10	2.62539e-09
Tmem164	ENSMUSG00000047045	0.728351	1.65674	0.00519172	0.0268748
Eef1a1	ENSMUSG00000037742	0.728286	1.65667	5.26884e-08	8.59992e-07
Usp6nl	ENSMUSG00000039046	0.727361	1.65561	0.000441171	0.00327764
Ndfip1	ENSMUSG00000024425	0.726893	1.65507	1.75568e-09	3.59115e-08
Sh3d19	ENSMUSG00000028082	0.726194	1.65427	5.72976e-05	0.000538924
Itprid2	ENSMUSG00000027007	0.725167	1.65309	1.48726e-07	2.23767e-06
Tatdn2	ENSMUSG00000056952	0.725117	1.65303	1.58119e-05	0.000167434
Slc9a2	ENSMUSG00000026062	0.721114	1.64845	6.73877e-07	9.02169e-06
Tarsl2	ENSMUSG00000030515	0.720272	1.64749	2.82746e-08	4.77418e-07
Ttc32	ENSMUSG00000066637	0.718271	1.64521	0.00112329	0.00737554
Smc1a	ENSMUSG00000041133	0.716823	1.64356	1.77854e-09	3.62415e-08
Hmcn2	ENSMUSG00000055632	0.716597	1.6433	3.96307e-05	0.00038671
Gabbr1	ENSMUSG00000024462	0.716561	1.64326	0.00159248	0.00999334
Rev3l	ENSMUSG00000019841	0.716367	1.64304	7.10762e-05	0.000655548
Ttll12	ENSMUSG00000016757	0.716219	1.64287	0.00289842	0.016632
Akap7	ENSMUSG00000039166	0.716134	1.64277	0.00129979	0.00837784
Dpy19l1	ENSMUSG00000043067	0.715407	1.64195	0.00149476	0.0094697
Aig1	ENSMUSG00000019806	0.714829	1.64129	0.00860359	0.0411279
Edem2	ENSMUSG00000038312	0.713093	1.63931	0.00335261	0.0187692
Rhoq	ENSMUSG00000024143	0.711632	1.63766	3.55913e-11	9.1434e-10
Zfp672	ENSMUSG00000049755	0.71054	1.63642	1.49218e-06	1.88082e-05
Naaa	ENSMUSG00000029413	0.708765	1.6344	0.000667208	0.00469574
Sorbs1	ENSMUSG00000025006	0.70782	1.63333	0.0046631	0.0246729
Tbl2	ENSMUSG00000005374	0.707356	1.63281	0.000227636	0.00183004
Samd9l	ENSMUSG00000047735	0.707251	1.63269	0.003814	0.0208917
Ankrd50	ENSMUSG00000044864	0.707187	1.63262	9.39131e-05	0.000839348
Paics	ENSMUSG00000029247	0.70718	1.63261	3.80766e-09	7.40409e-08
Pak1	ENSMUSG00000030774	0.706953	1.63235	0.000686717	0.00481
Plxdc2	ENSMUSG00000026748	0.706637	1.632	2.99585e-05	0.000299196
Eaf1	ENSMUSG00000021890	0.704891	1.63002	5.44832e-06	6.22685e-05
Sgpl1	ENSMUSG00000020097	0.704707	1.62981	0.000312424	0.00241438
C4b	ENSMUSG00000073418	0.702217	1.627	0.0106718	0.0492422
Tmem63b	ENSMUSG00000036026	0.701814	1.62655	4.17736e-08	6.90205e-07
Dag1	ENSMUSG00000039952	0.701773	1.6265	5.21538e-15	2.18897e-13
Ciao2b	ENSMUSG00000031879	0.699988	1.62449	7.63189e-05	0.000698322
Ankrd27	ENSMUSG00000034867	0.698847	1.62321	4.22891e-06	4.94822e-05
Cenpc1	ENSMUSG00000029253	0.698296	1.62259	0.00381068	0.0208876
Adamts5	ENSMUSG00000022894	0.698009	1.62226	0.00650012	0.0326385
Apc	ENSMUSG00000005871	0.696714	1.62081	3.21984e-08	5.39165e-07
Slc9a1	ENSMUSG00000028854	0.695557	1.61951	0.000235991	0.00188875
Phlda1	ENSMUSG00000020205	0.69449	1.61831	0.0062994	0.031701
Tmem131	ENSMUSG00000026116	0.694008	1.61777	5.7809e-10	1.28139e-08
Mxd1	ENSMUSG00000001156	0.693681	1.61741	0.00902643	0.0427597
Scfd2	ENSMUSG00000062110	0.693144	1.6168	0.00331552	0.0186232
Fam222b	ENSMUSG00000037750	0.693081	1.61673	0.00151892	0.00958387
Dse	ENSMUSG00000039497	0.69097	1.61437	0.00269764	0.0156972
Ctnnbip1	ENSMUSG00000028988	0.689749	1.613	9.54869e-05	0.00085153
C2cd5	ENSMUSG00000030279	0.68911	1.61229	4.47932e-05	0.000432644
Mir100hg	ENSMUSG00000074415	0.688921	1.61208	0.000458969	0.00338807
Rab8b	ENSMUSG00000036943	0.688495	1.6116	9.73318e-05	0.000864642
Cul5	ENSMUSG00000032030	0.687493	1.61048	1.59038e-12	4.81254e-11
Idnk	ENSMUSG00000050002	0.686592	1.60948	0.00981697	0.0459804
Slc35e3	ENSMUSG00000060181	0.686566	1.60945	0.00430421	0.0230992
Spry2	ENSMUSG00000022114	0.684599	1.60726	7.58444e-05	0.000694374
Mtpn	ENSMUSG00000029840	0.682941	1.60541	7.1345e-07	9.51207e-06
Fam13a	ENSMUSG00000037709	0.682814	1.60527	0.00127343	0.00821781
Haghl	ENSMUSG00000061046	0.682517	1.60494	0.00875336	0.0416629
Spred1	ENSMUSG00000027351	0.681834	1.60418	0.000984079	0.00659628
Zc2hc1a	ENSMUSG00000043542	0.680901	1.60314	0.00495757	0.0258668
Scamp3	ENSMUSG00000028049	0.679864	1.60199	0.000520896	0.00377451
Trim12c	ENSMUSG00000057143	0.678518	1.60049	0.000743289	0.00515264
Mtcl1	ENSMUSG00000052105	0.678469	1.60044	0.0052606	0.0271845
Parp9	ENSMUSG00000022906	0.677492	1.59936	0.000681473	0.00478235
Clec10a	ENSMUSG00000000318	0.677188	1.59902	0.00372477	0.0204793
Erbin	ENSMUSG00000021709	0.677159	1.59899	3.87828e-08	6.44082e-07
Anxa2	ENSMUSG00000032231	0.674492	1.59603	0.00137699	0.00882267
Trim56	ENSMUSG00000043279	0.673127	1.59452	4.42116e-06	5.15079e-05
Pkn1	ENSMUSG00000057672	0.672233	1.59354	7.36507e-10	1.61045e-08
Prdx6	ENSMUSG00000026701	0.672022	1.5933	2.59321e-05	0.000262719
Pdia3	ENSMUSG00000027248	0.671975	1.59325	1.17608e-05	0.000127296
Cttn	ENSMUSG00000031078	0.671894	1.59316	2.28742e-05	0.000233791
Polr1c	ENSMUSG00000067148	0.670857	1.59202	0.00313428	0.0177459
Gm572	ENSMUSG00000070577	0.670836	1.59199	0.00210945	0.0127189
Sms	ENSMUSG00000071708	0.667887	1.58874	8.89802e-09	1.6339e-07
Lrrc30	ENSMUSG00000073375	0.667587	1.58841	0.00297998	0.0169973
Arsb	ENSMUSG00000042082	0.665586	1.58621	0.00266242	0.0155146
Larp7	ENSMUSG00000027968	0.665505	1.58612	0.00195962	0.0119649
Vat1	ENSMUSG00000034993	0.665439	1.58605	0.000375667	0.00284595
Ifi204	ENSMUSG00000073489	0.665034	1.58561	0.00453706	0.0241245
Cep170b	ENSMUSG00000072825	0.663879	1.58434	0.00358678	0.019879
Rhog	ENSMUSG00000073982	0.663436	1.58385	0.00421214	0.0226886
Osmr	ENSMUSG00000022146	0.662566	1.5829	0.00139204	0.00891555
Add3	ENSMUSG00000025026	0.662102	1.58239	2.37515e-05	0.000241688
Polr3h	ENSMUSG00000022476	0.661725	1.58197	0.00230557	0.0137374
Nek1	ENSMUSG00000031644	0.661313	1.58152	0.00204131	0.0123727
Mgrn1	ENSMUSG00000022517	0.65814	1.57805	1.88202e-08	3.28064e-07
Flot2	ENSMUSG00000061981	0.657537	1.57739	3.76164e-08	6.26643e-07
Rad51d	ENSMUSG00000018841	0.654354	1.57391	0.0107357	0.0494802
Slc40a1	ENSMUSG00000025993	0.654327	1.57388	0.00111639	0.00733325
C1qc	ENSMUSG00000036896	0.653945	1.57346	0.00310313	0.0175953
Smc4	ENSMUSG00000034349	0.653771	1.57327	0.00100261	0.00670581
Ifi203	ENSMUSG00000039997	0.652823	1.57224	0.000196841	0.00161214
Arl8a	ENSMUSG00000026426	0.651343	1.57063	0.000205452	0.00167587
Epb41l4b	ENSMUSG00000028434	0.65066	1.56989	0.00554316	0.028434
Ccn1	ENSMUSG00000028195	0.650256	1.56945	0.00717899	0.0352486
Lzic	ENSMUSG00000028990	0.649041	1.56813	0.0022222	0.0133027
Ankrd10	ENSMUSG00000031508	0.648739	1.5678	0.000212068	0.00172028
Vwa5a	ENSMUSG00000023186	0.648379	1.56741	0.000460176	0.00339543
Ccnd3	ENSMUSG00000034165	0.646859	1.56576	4.49745e-05	0.000434135
Bms1	ENSMUSG00000030138	0.645706	1.5645	8.80194e-08	1.39033e-06
Mknk2	ENSMUSG00000020190	0.645544	1.56433	0.00498251	0.0259801
Atg3	ENSMUSG00000022663	0.645376	1.56415	2.94524e-06	3.55962e-05
Colec12	ENSMUSG00000036103	0.64419	1.56286	0.000265298	0.00209221
Qsox1	ENSMUSG00000033684	0.643929	1.56258	0.0065145	0.03265
1810055G02Rik	ENSMUSG00000035372	0.641347	1.55978	0.00722947	0.035454
Cry2	ENSMUSG00000068742	0.640713	1.5591	4.24258e-05	0.000411747
Ptpn1	ENSMUSG00000027540	0.640229	1.55858	1.60481e-05	0.000169824
Cnih1	ENSMUSG00000015759	0.638927	1.55717	2.71352e-06	3.29683e-05
Ppia	ENSMUSG00000071866	0.638648	1.55687	1.99248e-07	2.92333e-06
Wbp1l	ENSMUSG00000047731	0.638067	1.55624	1.34558e-06	1.70402e-05
C1ra	ENSMUSG00000055172	0.637945	1.55611	0.00290294	0.016652
Copg2	ENSMUSG00000025607	0.63646	1.55451	5.18301e-05	0.000491504
Tmem129	ENSMUSG00000019295	0.636415	1.55446	0.00795445	0.0384838
Rbm45	ENSMUSG00000042369	0.636054	1.55407	0.00197983	0.0120634
Adarb1	ENSMUSG00000020262	0.636016	1.55403	0.00280652	0.0162259
Bak1	ENSMUSG00000057789	0.635064	1.55301	0.000231734	0.00185928
Tmbim4	ENSMUSG00000020225	0.634142	1.55201	0.000236539	0.00189004
Mycbp2	ENSMUSG00000033004	0.634133	1.552	0.000133471	0.00114417
Sec61a1	ENSMUSG00000030082	0.631866	1.54957	0.000129001	0.00111115
Pygo2	ENSMUSG00000047824	0.631807	1.5495	0.00207185	0.0125249
Golga2	ENSMUSG00000002546	0.631397	1.54906	3.48064e-08	5.8103e-07
Nras	ENSMUSG00000027852	0.63082	1.54844	2.96725e-07	4.18393e-06
Col15a1	ENSMUSG00000028339	0.630756	1.54838	2.52013e-05	0.000255796
Sat1	ENSMUSG00000025283	0.630035	1.5476	0.000795593	0.00546366
Pdzd11	ENSMUSG00000015668	0.629872	1.54743	0.00811405	0.0391622
Adam9	ENSMUSG00000031555	0.628991	1.54648	1.0096e-06	1.31354e-05
Arhgap10	ENSMUSG00000037148	0.628683	1.54615	1.56266e-05	0.000165588
Vsir	ENSMUSG00000020101	0.627423	1.5448	0.000672505	0.00472684
Nol3	ENSMUSG00000014776	0.626947	1.54429	3.17174e-07	4.45284e-06
Mfsd6	ENSMUSG00000041439	0.626625	1.54395	0.00148222	0.00940371
Fgfrl1	ENSMUSG00000008090	0.626131	1.54342	0.000443654	0.00329307
Fam13b	ENSMUSG00000036501	0.624619	1.5418	0.00134028	0.00860795
Uchl5	ENSMUSG00000018189	0.623555	1.54067	2.03057e-05	0.000210468
Tram2	ENSMUSG00000041779	0.621763	1.53875	0.0107856	0.0496679
Aida	ENSMUSG00000042901	0.621522	1.5385	8.34071e-06	9.30141e-05
Eea1	ENSMUSG00000036499	0.621459	1.53843	7.12859e-06	7.99937e-05
Stk17b	ENSMUSG00000026094	0.620601	1.53752	0.000950697	0.00641433
Rfx5	ENSMUSG00000005774	0.620524	1.53743	0.0019607	0.0119649
Gnaq	ENSMUSG00000024639	0.619924	1.53679	2.37935e-05	0.000241963
Tprkb	ENSMUSG00000054226	0.619093	1.53591	0.000159808	0.00134148
Sec11c	ENSMUSG00000024516	0.618198	1.53496	0.00432094	0.0231659
Ttc39b	ENSMUSG00000038172	0.617824	1.53456	0.00348532	0.019387
Cdc42se2	ENSMUSG00000052298	0.617203	1.5339	2.04984e-05	0.000211786
Btbd8	ENSMUSG00000111375	0.616918	1.5336	0.00343894	0.0191752
Tep1	ENSMUSG00000006281	0.61621	1.53284	0.000116842	0.00102036
Lamc1	ENSMUSG00000026478	0.615726	1.53233	0.000151406	0.00127692
Ankrd52	ENSMUSG00000014498	0.614939	1.53149	6.91087e-08	1.11339e-06
Tmem43	ENSMUSG00000030095	0.613781	1.53026	0.000112369	0.000988446
Slc25a5	ENSMUSG00000016319	0.61319	1.52964	0.000510172	0.00371158
Rtl8b	ENSMUSG00000067924	0.611925	1.5283	0.00104653	0.00694779
Metrn	ENSMUSG00000002274	0.61125	1.52758	0.00161631	0.0100997
Stbd1	ENSMUSG00000047963	0.610807	1.52711	2.81878e-05	0.000283439
Zfand2a	ENSMUSG00000053581	0.609622	1.52586	0.0086691	0.0413471
Trim23	ENSMUSG00000021712	0.609107	1.52531	2.97012e-05	0.000296993
Nme6	ENSMUSG00000032478	0.60874	1.52493	0.000339469	0.00259116
Cxcl14	ENSMUSG00000021508	0.608124	1.52428	0.000652733	0.0046059
Map3k1	ENSMUSG00000021754	0.608066	1.52421	0.000456512	0.00337223
Fam214a	ENSMUSG00000034858	0.606769	1.52284	0.000272411	0.00214412
Tuba1b	ENSMUSG00000023004	0.606035	1.52207	0.00662541	0.0330868
Crem	ENSMUSG00000063889	0.605042	1.52102	0.00447279	0.023822
Actr3	ENSMUSG00000026341	0.604613	1.52057	2.35957e-06	2.89949e-05
Coasy	ENSMUSG00000001755	0.604042	1.51997	0.0108435	0.049835
Filip1	ENSMUSG00000034898	0.603434	1.51933	2.43061e-08	4.16062e-07
Krcc1	ENSMUSG00000053012	0.6033	1.51919	6.14879e-05	0.000574658
Capza1	ENSMUSG00000070372	0.60238	1.51822	6.13724e-05	0.000574243
Dcun1d3	ENSMUSG00000048787	0.601541	1.51734	0.00327512	0.01844
Rnh1	ENSMUSG00000038650	0.600648	1.5164	0.00782531	0.0379272
Gtf2b	ENSMUSG00000028271	0.597758	1.51336	0.00565341	0.0288911
Ptar1	ENSMUSG00000074925	0.597632	1.51323	0.000210052	0.00170736
Ids	ENSMUSG00000035847	0.597029	1.5126	1.11932e-05	0.000121635
Ppp2r5c	ENSMUSG00000017843	0.595947	1.51146	3.15002e-09	6.16238e-08
Pgd	ENSMUSG00000028961	0.59572	1.51123	0.00261287	0.0152479
Slc2a1	ENSMUSG00000028645	0.595231	1.51071	0.008237	0.0396372
Tcaf1	ENSMUSG00000036667	0.59482	1.51028	0.00414625	0.0223636
Telo2	ENSMUSG00000024170	0.593135	1.50852	0.008892	0.0422605
Swi5	ENSMUSG00000044627	0.592881	1.50826	6.78915e-07	9.08161e-06
Ubn2	ENSMUSG00000038538	0.591719	1.50704	0.000190665	0.00156497
Ppt1	ENSMUSG00000028657	0.59059	1.50586	0.000588661	0.00419963
4930402H24Rik	ENSMUSG00000027309	0.590266	1.50552	0.00501821	0.0261325
Arpc3	ENSMUSG00000029465	0.590059	1.50531	7.25974e-05	0.000667673
Zc3hav1	ENSMUSG00000029826	0.588653	1.50384	0.00158201	0.00993537
Edem1	ENSMUSG00000030104	0.588152	1.50332	0.00472647	0.024951
Wdr44	ENSMUSG00000036769	0.587565	1.50271	0.000628111	0.00445356
Phka2	ENSMUSG00000031295	0.587452	1.50259	0.00684746	0.0339411
Lsp1	ENSMUSG00000018819	0.587443	1.50258	0.00164112	0.0102429
Svep1	ENSMUSG00000028369	0.586799	1.50191	1.44987e-05	0.000154745
Dtx3l	ENSMUSG00000049502	0.585655	1.50072	0.000539311	0.00388703
Cfl1	ENSMUSG00000056201	0.584688	1.49971	0.000171128	0.00142539
Adgrl2	ENSMUSG00000028184	0.583973	1.49897	0.00382512	0.0209384
Sh3pxd2a	ENSMUSG00000053617	0.582912	1.49787	7.78782e-07	1.02897e-05
Tmem159	ENSMUSG00000030917	0.582783	1.49774	0.0108533	0.0498657
Cep63	ENSMUSG00000032534	0.582635	1.49758	4.84017e-05	0.000463617
Cdipt	ENSMUSG00000030682	0.582608	1.49755	0.000132224	0.00113468
Plin2	ENSMUSG00000028494	0.581984	1.49691	1.97287e-05	0.000205145
Snx2	ENSMUSG00000034484	0.581578	1.49649	8.97779e-05	0.000805062
Myof	ENSMUSG00000048612	0.58128	1.49618	0.00505113	0.0262617
Rnf128	ENSMUSG00000031438	0.580379	1.49524	0.000183963	0.00151589
Kctd12	ENSMUSG00000098557	0.579744	1.49458	0.000741574	0.00514517
Abcb1b	ENSMUSG00000028970	0.57883	1.49364	0.0085876	0.0410675
Wwp1	ENSMUSG00000041058	0.578625	1.49342	3.96822e-05	0.000386979
Pdia6	ENSMUSG00000020571	0.57787	1.49264	0.00253723	0.0148763
Wbp1	ENSMUSG00000030035	0.577465	1.49223	0.000806704	0.00553056
Psd3	ENSMUSG00000030465	0.577406	1.49216	0.00313304	0.0177451
Eif4ebp1	ENSMUSG00000031490	0.577187	1.49194	0.000392504	0.00295361
Tbc1d10b	ENSMUSG00000042492	0.577055	1.4918	0.000138956	0.00118518
Cetn2	ENSMUSG00000031347	0.576864	1.4916	0.00198599	0.0120937
Ap2a2	ENSMUSG00000002957	0.576503	1.49123	9.51254e-05	0.000848775
Cnpy3	ENSMUSG00000023973	0.576391	1.49111	0.00826408	0.0397438
Pomt1	ENSMUSG00000039254	0.575662	1.49036	0.00226211	0.0135183
Mrpl17	ENSMUSG00000030879	0.575642	1.49034	0.000180384	0.0014902
Nhlrc2	ENSMUSG00000025078	0.57561	1.49031	0.000111673	0.00098339
H2-T22	ENSMUSG00000056116	0.575392	1.49008	0.00125562	0.00811583
Itgb1bp2	ENSMUSG00000031312	0.574218	1.48887	2.68356e-07	3.81723e-06
Natd1	ENSMUSG00000018931	0.573504	1.48813	0.00472968	0.0249517
Baz2b	ENSMUSG00000026987	0.573276	1.4879	4.89201e-05	0.000467475
Arpc5	ENSMUSG00000008475	0.571489	1.48606	0.000981806	0.00658846
2210016F16Rik	ENSMUSG00000021550	0.571302	1.48586	0.00770892	0.0374642
Zfp62	ENSMUSG00000046311	0.571215	1.48577	4.78501e-05	0.000459423
Psme2	ENSMUSG00000079197	0.570128	1.48465	0.00226433	0.0135265
Dock4	ENSMUSG00000035954	0.567462	1.48191	0.000262768	0.00207492
Canx	ENSMUSG00000020368	0.567388	1.48184	0.000522504	0.00378277
Acot9	ENSMUSG00000025287	0.565725	1.48013	0.00159529	0.0100033
Desi1	ENSMUSG00000022472	0.565368	1.47976	0.00109435	0.00721353
Actn1	ENSMUSG00000015143	0.564481	1.47886	0.00846031	0.0405418
Nlgn2	ENSMUSG00000051790	0.564128	1.47849	0.0100788	0.0469711
Nab1	ENSMUSG00000002881	0.563228	1.47757	0.00365345	0.0201626
Rsph3a	ENSMUSG00000073471	0.562848	1.47718	0.00282472	0.0162958
Tmem167b	ENSMUSG00000068732	0.562556	1.47688	0.00712989	0.0350401
Atp6v0e	ENSMUSG00000015575	0.562522	1.47685	0.00599846	0.0303473
Mob1b	ENSMUSG00000006262	0.562126	1.47644	2.84117e-05	0.000285336
Stoml1	ENSMUSG00000032333	0.561996	1.47631	0.00850332	0.0407006
Klhl5	ENSMUSG00000054920	0.56145	1.47575	0.0100878	0.0469765
Cited2	ENSMUSG00000039910	0.559009	1.47326	0.00272483	0.0158212
Mtif3	ENSMUSG00000016510	0.558476	1.47271	0.00171472	0.0106447
Ctr9	ENSMUSG00000005609	0.558285	1.47252	0.000329188	0.00252341
Pdia4	ENSMUSG00000025823	0.558224	1.47246	0.00535268	0.0275898
Ube2z	ENSMUSG00000014349	0.557824	1.47205	0.000225856	0.00181844
Plxnb2	ENSMUSG00000036606	0.557294	1.47151	0.000766832	0.0052954
Nubp1	ENSMUSG00000022503	0.556797	1.471	0.00934538	0.0441039
Ctbp2	ENSMUSG00000030970	0.556567	1.47077	0.00117458	0.00764707
Bcl2l13	ENSMUSG00000009112	0.555291	1.46947	8.71296e-06	9.68979e-05
Parp12	ENSMUSG00000038507	0.555221	1.46939	0.00651827	0.03265
Bnip2	ENSMUSG00000011958	0.553754	1.4679	1.52771e-07	2.28789e-06
Ruvbl1	ENSMUSG00000030079	0.553379	1.46752	0.00187357	0.0114908
Net1	ENSMUSG00000021215	0.553199	1.46734	0.000260059	0.00205894
Zfc3h1	ENSMUSG00000034163	0.552913	1.46704	0.000230118	0.00184723
Gpx1	ENSMUSG00000063856	0.551714	1.46583	6.71661e-05	0.000622683
Tubb2a	ENSMUSG00000058672	0.551328	1.46543	0.00729875	0.0357612
Gclm	ENSMUSG00000028124	0.550172	1.46426	0.0064544	0.0324205
Fbxo22	ENSMUSG00000032309	0.549968	1.46405	0.000144031	0.00122238
Pdpr	ENSMUSG00000033624	0.548918	1.46299	0.00523448	0.0270755
Ndrg3	ENSMUSG00000027634	0.548836	1.4629	0.00335512	0.0187726
Ccdc80	ENSMUSG00000022665	0.547853	1.46191	0.00126548	0.00816978
Commd7	ENSMUSG00000056941	0.547265	1.46131	0.00294162	0.0168261
Col6a2	ENSMUSG00000020241	0.546872	1.46091	0.000220395	0.00178157
Fgf13	ENSMUSG00000031137	0.546802	1.46084	1.0163e-05	0.000111338
Pld3	ENSMUSG00000003363	0.543119	1.45712	0.00209235	0.0126252
Rragc	ENSMUSG00000028646	0.54142	1.4554	0.000763154	0.00527451
Leprotl1	ENSMUSG00000031513	0.54139	1.45537	0.0019186	0.011739
Lamp2	ENSMUSG00000016534	0.54071	1.45469	3.44487e-05	0.000340047
Tmem38b	ENSMUSG00000028420	0.540484	1.45446	7.36674e-05	0.000675953
Adcy7	ENSMUSG00000031659	0.540305	1.45428	0.00450913	0.0239997
Cdip1	ENSMUSG00000004071	0.539185	1.45315	8.75208e-06	9.72661e-05
Man2b1	ENSMUSG00000005142	0.538097	1.45206	0.000922395	0.00624423
Fam135a	ENSMUSG00000026153	0.537504	1.45146	0.00050918	0.00370652
Nsa2	ENSMUSG00000060739	0.537392	1.45135	9.74188e-05	0.00086494
Hip1r	ENSMUSG00000000915	0.537223	1.45118	0.00687468	0.0340447
Lrrc58	ENSMUSG00000034158	0.537189	1.45114	0.00279896	0.0161935
Zeb2	ENSMUSG00000026872	0.536905	1.45086	0.000250651	0.00198932
Mast2	ENSMUSG00000003810	0.536608	1.45056	1.68496e-05	0.000177492
Nbl1	ENSMUSG00000041120	0.535606	1.44955	0.0104483	0.0483766
Calr	ENSMUSG00000003814	0.531946	1.44588	0.000434158	0.00323447
Larp4b	ENSMUSG00000033499	0.531939	1.44587	2.88792e-07	4.08276e-06
Cog3	ENSMUSG00000034893	0.531805	1.44574	0.000907055	0.00614296
Mbnl2	ENSMUSG00000022139	0.531582	1.44551	6.01073e-09	1.12416e-07
Tmem50a	ENSMUSG00000028822	0.53126	1.44519	0.000135683	0.00116067
Heatr5a	ENSMUSG00000035181	0.530646	1.44458	0.00157689	0.00990707
Usp40	ENSMUSG00000005501	0.530008	1.44394	0.00409299	0.0221867
Rhoc	ENSMUSG00000002233	0.529707	1.44364	0.00303665	0.0172658
Pigq	ENSMUSG00000025728	0.528501	1.44243	0.000302403	0.00235043
Tmem234	ENSMUSG00000028797	0.526688	1.44062	2.1673e-05	0.000222924
Fibp	ENSMUSG00000024911	0.523714	1.43765	0.00679551	0.0337457
Bin1	ENSMUSG00000024381	0.523543	1.43748	1.71977e-05	0.000180688
Col4a1	ENSMUSG00000031502	0.522508	1.43645	0.000332406	0.00254205
Vps13c	ENSMUSG00000035284	0.520356	1.43431	0.00040005	0.0030053
Snta1	ENSMUSG00000027488	0.519698	1.43366	1.4249e-07	2.15852e-06
Tmem165	ENSMUSG00000029234	0.518074	1.43204	0.00694975	0.0343041
Cep170	ENSMUSG00000057335	0.516682	1.43066	0.00674936	0.0335578
Gas6	ENSMUSG00000031451	0.514147	1.42815	0.000411185	0.00308179
Apod	ENSMUSG00000022548	0.513708	1.42772	0.00899769	0.0426374
Ptprs	ENSMUSG00000013236	0.512424	1.42645	0.000581525	0.00415607
Txn1	ENSMUSG00000028367	0.511456	1.42549	0.00462397	0.024514
Scoc	ENSMUSG00000063253	0.51125	1.42528	0.00143349	0.00914477
Tubgcp4	ENSMUSG00000027263	0.506106	1.42021	0.0041819	0.0225476
Osbpl5	ENSMUSG00000037606	0.505261	1.41938	0.00412422	0.0222962
Pmm2	ENSMUSG00000022711	0.505238	1.41936	0.00862667	0.0412177
Atad2b	ENSMUSG00000052812	0.505021	1.41914	0.000602755	0.00428693
Slc3a2	ENSMUSG00000010095	0.504307	1.41844	0.000178042	0.00147765
Phc2	ENSMUSG00000028796	0.504054	1.41819	0.00807715	0.0390074
Plaa	ENSMUSG00000028577	0.503918	1.41806	0.000313634	0.0024206
Grn	ENSMUSG00000034708	0.503588	1.41774	0.000456615	0.00337223
Mrps17	ENSMUSG00000034211	0.502367	1.41654	0.000680542	0.00478125
Arhgef17	ENSMUSG00000032875	0.501678	1.41586	4.57751e-05	0.00044081
Cog5	ENSMUSG00000035933	0.501667	1.41585	0.00604441	0.0305701
Esd	ENSMUSG00000021996	0.50028	1.41449	0.000229099	0.00184088
Ern1	ENSMUSG00000020715	0.499043	1.41328	0.00259799	0.0151665
Mfap5	ENSMUSG00000030116	0.498513	1.41276	0.0108217	0.0497915
Ccndbp1	ENSMUSG00000023572	0.497128	1.4114	0.00234143	0.0139356
Vim	ENSMUSG00000026728	0.495651	1.40996	0.00438235	0.0234348
Slc36a1	ENSMUSG00000020261	0.493498	1.40785	0.0107751	0.0496338
Col5a1	ENSMUSG00000026837	0.493053	1.40742	0.00285477	0.0164223
Wac	ENSMUSG00000024283	0.491604	1.40601	0.000698859	0.00488869
Mcrip1	ENSMUSG00000061111	0.491347	1.40576	0.00281652	0.0162601
Ugcg	ENSMUSG00000028381	0.49129	1.4057	0.0100433	0.0468369
Tcf4	ENSMUSG00000053477	0.490546	1.40498	3.89502e-06	4.58744e-05
Ilk	ENSMUSG00000030890	0.489937	1.40438	0.000371675	0.00281703
Pdcl3	ENSMUSG00000026078	0.489219	1.40368	0.00338525	0.018915
Dnajc5	ENSMUSG00000000826	0.48679	1.40132	3.8503e-05	0.000376616
Pdgfra	ENSMUSG00000029231	0.486524	1.40106	0.0010139	0.00677009
Tgfbr3	ENSMUSG00000029287	0.485436	1.40001	0.00126533	0.00816978
Mettl9	ENSMUSG00000030876	0.483626	1.39825	0.00229335	0.0136797
Prkcsh	ENSMUSG00000003402	0.483286	1.39792	0.00172133	0.0106817
Septin9	ENSMUSG00000059248	0.482624	1.39728	0.00443341	0.0236512
Coro7	ENSMUSG00000039637	0.481939	1.39662	0.00327886	0.0184546
Ppp1r14b	ENSMUSG00000056612	0.480622	1.39535	0.00503241	0.0261727
Gmfb	ENSMUSG00000062014	0.480418	1.39515	0.00036351	0.00276032
Arhgef6	ENSMUSG00000031133	0.478856	1.39364	0.000113882	0.000996871
Iqgap1	ENSMUSG00000030536	0.477133	1.39197	0.000903937	0.00612698
Slc35f5	ENSMUSG00000026342	0.477072	1.39192	0.00487989	0.0255439
Irgm1	ENSMUSG00000046879	0.476557	1.39142	0.00230296	0.0137269
Map4	ENSMUSG00000032479	0.476255	1.39113	1.01055e-05	0.000110859
Wwp2	ENSMUSG00000031930	0.475801	1.39069	0.00376691	0.0206898
Atp6v1f	ENSMUSG00000004285	0.475618	1.39051	0.00544771	0.0279992
Nploc4	ENSMUSG00000039703	0.47169	1.38673	0.000809622	0.00554821
Abca7	ENSMUSG00000035722	0.47103	1.3861	0.00693477	0.0342644
Lmbrd2	ENSMUSG00000039704	0.470486	1.38558	0.000617439	0.00438207
Selenoi	ENSMUSG00000075703	0.469642	1.38477	0.0053781	0.0276767
Snx1	ENSMUSG00000032382	0.469451	1.38458	0.00666806	0.0332662
Eed	ENSMUSG00000030619	0.468175	1.38336	0.00186766	0.0114674
Nacc1	ENSMUSG00000001910	0.467393	1.38261	0.00516629	0.0267914
Tmx2	ENSMUSG00000050043	0.467386	1.3826	0.00209227	0.0126252
Nav1	ENSMUSG00000009418	0.466934	1.38217	0.00146487	0.00930822
Gtf3a	ENSMUSG00000016503	0.465841	1.38112	0.00468325	0.0247714
Fam53a	ENSMUSG00000037339	0.465594	1.38089	0.000307124	0.00238368
Fhl3	ENSMUSG00000032643	0.465506	1.3808	0.00133603	0.00858745
Rabggtb	ENSMUSG00000038975	0.463973	1.37934	0.00039262	0.00295361
Pdcd6ip	ENSMUSG00000032504	0.463344	1.37873	0.00463425	0.0245443
Arpc1b	ENSMUSG00000029622	0.461978	1.37743	0.00475747	0.0250779
Aebp2	ENSMUSG00000030232	0.460746	1.37625	0.000234401	0.00187881
Atg13	ENSMUSG00000027244	0.460574	1.37609	0.000306009	0.00237616
Fkbp15	ENSMUSG00000066151	0.460443	1.37596	0.00414638	0.0223636
Ncoa3	ENSMUSG00000027678	0.458482	1.3741	0.00164223	0.0102458
Wdr13	ENSMUSG00000031166	0.458286	1.37391	0.00830326	0.0399085
Mgat1	ENSMUSG00000020346	0.456585	1.37229	0.000361947	0.00274974
Socs5	ENSMUSG00000037104	0.454602	1.37041	0.00979865	0.0459079
Txndc17	ENSMUSG00000020803	0.45375	1.3696	0.00722395	0.0354377
Ngrn	ENSMUSG00000047084	0.453567	1.36942	0.00837018	0.0401943
Hectd1	ENSMUSG00000035247	0.453557	1.36941	0.000187578	0.00154332
Gna12	ENSMUSG00000000149	0.453441	1.3693	0.000282848	0.00221655
Arhgef2	ENSMUSG00000028059	0.453018	1.3689	0.00437382	0.0234028
Cd55	ENSMUSG00000026399	0.45245	1.36836	0.00160167	0.0100238
Hsp90b1	ENSMUSG00000020048	0.450997	1.36698	0.00844685	0.0405023
Cd63	ENSMUSG00000025351	0.449258	1.36534	0.000693375	0.00485242
Arf3	ENSMUSG00000051853	0.448625	1.36474	0.00608844	0.0307543
Iqsec2	ENSMUSG00000041115	0.448355	1.36448	0.00812251	0.0391679
Cand1	ENSMUSG00000020114	0.447781	1.36394	0.00892098	0.0423733
Large1	ENSMUSG00000004383	0.446583	1.36281	0.00272204	0.0158108
Stx17	ENSMUSG00000061455	0.446226	1.36247	0.000642443	0.00454321
Degs1	ENSMUSG00000038633	0.446083	1.36234	0.0100265	0.0467855
Llgl1	ENSMUSG00000020536	0.445909	1.36217	0.00458186	0.0243387
Prdx2	ENSMUSG00000005161	0.445715	1.36199	0.00149497	0.0094697
Commd8	ENSMUSG00000029213	0.44474	1.36107	0.00939913	0.0442801
Rufy3	ENSMUSG00000029291	0.4442	1.36056	0.00773134	0.0375506
Cndp2	ENSMUSG00000024644	0.442778	1.35922	0.00548538	0.0281749
Tapbp	ENSMUSG00000024308	0.442771	1.35921	0.00105019	0.00696349
Myo9b	ENSMUSG00000004677	0.442583	1.35904	0.00421225	0.0226886
Sdad1	ENSMUSG00000029415	0.44205	1.35853	0.00248487	0.0146223
Ctsz	ENSMUSG00000016256	0.441855	1.35835	0.00440791	0.0235541
Nucb1	ENSMUSG00000030824	0.441411	1.35793	0.000341678	0.00260433
Cog1	ENSMUSG00000018661	0.440026	1.35663	0.0048192	0.0253082
Cd151	ENSMUSG00000025510	0.437947	1.35468	0.00011166	0.00098339
Eya4	ENSMUSG00000010461	0.437733	1.35447	0.000655918	0.00462434
Ankrd17	ENSMUSG00000055204	0.437534	1.35429	0.00186853	0.0114674
Npm1	ENSMUSG00000057113	0.436728	1.35353	0.00017016	0.00141806
Clptm1l	ENSMUSG00000021610	0.436362	1.35319	0.00704868	0.0347043
Npc2	ENSMUSG00000021242	0.435863	1.35272	0.00436989	0.0233895
Mpp6	ENSMUSG00000038388	0.433922	1.3509	2.78379e-05	0.00028027
Megf8	ENSMUSG00000045039	0.433664	1.35066	0.00170003	0.0105616
Zmiz1	ENSMUSG00000007817	0.433412	1.35042	0.00148161	0.00940349
Insr	ENSMUSG00000005534	0.432859	1.34991	0.000128629	0.00110943
Atp6v1a	ENSMUSG00000052459	0.432073	1.34917	0.00676988	0.0336392
Fndc3b	ENSMUSG00000039286	0.430701	1.34789	0.00384166	0.0210218
mt-Rnr1	ENSMUSG00000064337	0.428992	1.34629	0.00237231	0.0140882
Eif4a1	ENSMUSG00000059796	0.425401	1.34295	0.00800513	0.0387174
Rp9	ENSMUSG00000032239	0.422854	1.34058	0.00998191	0.0466178
Cox7a2l	ENSMUSG00000024248	0.421436	1.33926	0.00197357	0.0120343
Fbxl5	ENSMUSG00000039753	0.420889	1.33875	0.00331891	0.018632
Ap3b1	ENSMUSG00000021686	0.419784	1.33773	0.00493178	0.0257655
Pigt	ENSMUSG00000017721	0.419489	1.33745	0.000720783	0.00501209
Gnai2	ENSMUSG00000032562	0.418779	1.3368	0.000163794	0.00137066
Prkar1a	ENSMUSG00000020612	0.418298	1.33635	6.18855e-05	0.000578039
H3f3b	ENSMUSG00000016559	0.416706	1.33488	0.000543922	0.00391851
Serinc1	ENSMUSG00000019877	0.41652	1.3347	2.36258e-05	0.00024056
Pfn1	ENSMUSG00000018293	0.415521	1.33378	0.00513784	0.0266781
Atf6	ENSMUSG00000026663	0.412434	1.33093	0.00093336	0.00631053
Igfbp4	ENSMUSG00000017493	0.411647	1.3302	0.00133884	0.0086021
Tmed9	ENSMUSG00000058569	0.4114	1.32998	0.00593262	0.0300801
Copz1	ENSMUSG00000060992	0.410562	1.3292	0.00283057	0.0163121
Os9	ENSMUSG00000040462	0.409536	1.32826	0.00628738	0.031658
Pten	ENSMUSG00000013663	0.406172	1.32517	0.0013271	0.00853685
Lpgat1	ENSMUSG00000026623	0.404722	1.32383	0.00858251	0.0410553
Maz	ENSMUSG00000030678	0.40434	1.32348	0.00847497	0.0405889
Esyt1	ENSMUSG00000025366	0.403581	1.32279	0.00245995	0.0145074
Ddb1	ENSMUSG00000024740	0.402328	1.32164	0.000130136	0.00111914
Itpripl2	ENSMUSG00000095115	0.401507	1.32089	0.0102204	0.0475117
Igfbp7	ENSMUSG00000036256	0.39769	1.3174	0.00443028	0.0236423
Efr3a	ENSMUSG00000015002	0.396675	1.31647	0.000600924	0.00427579
Tmx3	ENSMUSG00000024614	0.396388	1.31621	0.00422516	0.022743
Mef2c	ENSMUSG00000005583	0.396178	1.31602	4.22043e-05	0.000410089
Pcyox1	ENSMUSG00000029998	0.395666	1.31555	0.00426798	0.0229353
Prpf40a	ENSMUSG00000061136	0.394264	1.31427	0.00248634	0.0146257
Esyt2	ENSMUSG00000021171	0.393512	1.31359	0.00059501	0.00423916
Akt1	ENSMUSG00000001729	0.391229	1.31151	0.000672053	0.00472644
Cd81	ENSMUSG00000037706	0.387049	1.30772	0.00238502	0.0141534
Ube2i	ENSMUSG00000015120	0.386581	1.30729	0.00403155	0.0218904
Xist	ENSMUSG00000086503	0.385618	1.30642	0.00202914	0.0123081
Qdpr	ENSMUSG00000015806	0.38436	1.30528	0.00381542	0.0208924
Cd47	ENSMUSG00000055447	0.383814	1.30479	0.00414315	0.0223636
Tln1	ENSMUSG00000028465	0.383364	1.30438	0.010158	0.0472492
Rptor	ENSMUSG00000025583	0.382238	1.30336	0.0063109	0.031749
Col6a1	ENSMUSG00000001119	0.38029	1.3016	0.00865822	0.0413318
Chmp3	ENSMUSG00000053119	0.379532	1.30092	0.00377397	0.0207216
Hsd17b10	ENSMUSG00000025260	0.377947	1.29949	0.00234316	0.0139408
Anapc1	ENSMUSG00000014355	0.375898	1.29765	0.0056427	0.0288454
Vps13a	ENSMUSG00000046230	0.375068	1.2969	0.0098918	0.0462505
Ppp1r12a	ENSMUSG00000019907	0.374563	1.29645	0.003996	0.0217266
Blmh	ENSMUSG00000020840	0.37401	1.29595	0.007736	0.0375619
Micu1	ENSMUSG00000020111	0.374005	1.29595	0.00155583	0.00978614
Lamb1	ENSMUSG00000002900	0.373756	1.29572	0.00683071	0.0338789
H2-D1	ENSMUSG00000073411	0.371678	1.29386	0.0106153	0.0490091
9530068E07Rik	ENSMUSG00000036275	0.364112	1.28709	0.00280658	0.0162259
Eif3m	ENSMUSG00000027170	0.361131	1.28443	0.0103201	0.047909
Fbxw8	ENSMUSG00000032867	0.35877	1.28233	0.00718104	0.0352486
Zbtb17	ENSMUSG00000006215	0.356009	1.27988	0.00641716	0.0322535
Stx4a	ENSMUSG00000030805	0.35185	1.2762	0.00206177	0.012478
Zzef1	ENSMUSG00000055670	0.346898	1.27182	0.0105765	0.0488654
Map1lc3a	ENSMUSG00000027602	0.346459	1.27144	0.00879929	0.0418569
Arpc2	ENSMUSG00000006304	0.345054	1.2702	0.000960801	0.00647439
Rpn1	ENSMUSG00000030062	0.344865	1.27003	0.00587024	0.0298106
Atp6v1e1	ENSMUSG00000019210	0.343532	1.26886	0.00936134	0.0441664
Stk25	ENSMUSG00000026277	0.340996	1.26663	0.00234667	0.0139514
Fth1	ENSMUSG00000024661	0.340565	1.26625	4.84982e-05	0.000464267
Rtraf	ENSMUSG00000021807	0.337528	1.26359	0.00477575	0.025129
Nop53	ENSMUSG00000041560	0.336227	1.26245	0.00252757	0.0148271
Smoc2	ENSMUSG00000023886	0.332072	1.25882	0.000302121	0.00234936
Arhgdia	ENSMUSG00000025132	0.330544	1.25749	0.00210029	0.0126684
Tpp1	ENSMUSG00000030894	0.323878	1.25169	0.00486117	0.0254707
Srl	ENSMUSG00000022519	0.32376	1.25159	0.000979126	0.00657706
Upf1	ENSMUSG00000058301	0.322256	1.25028	0.00763331	0.0371414
Sugt1	ENSMUSG00000022024	0.321757	1.24985	0.00132794	0.00853886
Pdlim5	ENSMUSG00000028273	0.320153	1.24846	0.00286825	0.0164881
Sypl2	ENSMUSG00000027887	0.319059	1.24752	0.00768526	0.0373604
Eif3b	ENSMUSG00000056076	0.318732	1.24723	0.00109723	0.00722497
Igf2r	ENSMUSG00000023830	0.318228	1.2468	0.00570785	0.029114
Actr2	ENSMUSG00000020152	0.316342	1.24517	0.00502458	0.0261573
Nono	ENSMUSG00000031311	0.315731	1.24464	0.00471106	0.0248859
Ctsb	ENSMUSG00000021939	0.315292	1.24426	0.000657539	0.00463172
Atp2b1	ENSMUSG00000019943	0.315129	1.24412	0.00102837	0.00684125
Rrp1	ENSMUSG00000061032	0.314472	1.24356	0.00708941	0.034873
Dpp8	ENSMUSG00000032393	0.313681	1.24287	0.0011403	0.0074449
Rap1gds1	ENSMUSG00000028149	0.307773	1.2378	0.00305093	0.0173286
Ktn1	ENSMUSG00000021843	0.298827	1.23014	0.00752865	0.0367207
Tnrc6a	ENSMUSG00000052707	0.289947	1.2226	0.00788477	0.0381924
Smg5	ENSMUSG00000001415	0.28782	1.22079	0.00938567	0.0442424
Dync1h1	ENSMUSG00000018707	0.277009	1.21168	0.000448694	0.00332589
Vapb	ENSMUSG00000054455	0.254712	1.1931	0.00567291	0.0289632
Eef2	ENSMUSG00000034994	0.243711	1.18403	0.00860532	0.0411279
Cab39	ENSMUSG00000036707	0.241055	1.18186	0.00964746	0.0452668
Hdgf	ENSMUSG00000004897	-0.226312	0.854817	0.00568238	0.0290024
Tmem38a	ENSMUSG00000031791	-0.235352	0.849478	0.00394942	0.0215095
Kpna6	ENSMUSG00000003731	-0.272985	0.827606	0.00644327	0.0323746
Clic5	ENSMUSG00000023959	-0.275634	0.826087	0.00367783	0.0202563
Sar1a	ENSMUSG00000020088	-0.276079	0.825833	0.00378246	0.0207541
Capzb	ENSMUSG00000028745	-0.27748	0.825031	0.0024289	0.0143505
Ctbp1	ENSMUSG00000037373	-0.279877	0.823661	0.00650461	0.0326385
Calm2	ENSMUSG00000036438	-0.279999	0.823591	0.00657159	0.0328661
Bmpr2	ENSMUSG00000067336	-0.28222	0.822324	0.0105643	0.0488296
Ywhag	ENSMUSG00000051391	-0.283206	0.821763	0.000756883	0.00523564
Eef1g	ENSMUSG00000071644	-0.284825	0.820841	0.00407763	0.0221183
R3hdm4	ENSMUSG00000035781	-0.291985	0.816777	0.00695041	0.0343041
Ppp1r2	ENSMUSG00000047714	-0.292579	0.816441	0.00965673	0.045292
Golga4	ENSMUSG00000038708	-0.293886	0.815702	0.00112575	0.0073887
Cs	ENSMUSG00000005683	-0.293945	0.815668	0.00498178	0.0259801
Ddx1	ENSMUSG00000037149	-0.294497	0.815357	0.00332638	0.0186506
Trap1	ENSMUSG00000005981	-0.295819	0.81461	0.00613312	0.0309588
Fxr2	ENSMUSG00000018765	-0.296969	0.813961	0.00294813	0.0168514
Btbd1	ENSMUSG00000025103	-0.299103	0.812758	0.00586526	0.0297946
Srsf6	ENSMUSG00000016921	-0.301243	0.811553	0.00822383	0.0395856
Pacsin3	ENSMUSG00000027257	-0.303101	0.810508	0.00105094	0.00696559
Pgk1	ENSMUSG00000062070	-0.304349	0.809808	0.0108175	0.0497915
Capza2	ENSMUSG00000015733	-0.306907	0.808373	0.00168029	0.010451
Prrc2b	ENSMUSG00000039262	-0.307433	0.808079	0.00205092	0.0124262
Pnpla8	ENSMUSG00000036257	-0.308691	0.807374	0.00625339	0.0315087
Hmgb1	ENSMUSG00000066551	-0.309795	0.806756	0.00186794	0.0114674
Nf2	ENSMUSG00000009073	-0.310356	0.806443	0.00248353	0.0146198
Fastk	ENSMUSG00000028959	-0.311086	0.806035	0.00353045	0.0196043
Vps36	ENSMUSG00000031479	-0.31492	0.803895	0.0107037	0.0493751
Rnf11	ENSMUSG00000028557	-0.315639	0.803495	0.00139591	0.00893325
Nars	ENSMUSG00000024587	-0.31593	0.803333	0.0066095	0.033025
Dlg1	ENSMUSG00000022770	-0.316644	0.802935	0.00262222	0.0152969
Idh3a	ENSMUSG00000032279	-0.3175	0.802459	0.00890142	0.0422929
Ddx5	ENSMUSG00000020719	-0.318042	0.802158	0.000123687	0.00107282
Skp1a	ENSMUSG00000036309	-0.318159	0.802093	0.00378459	0.0207587
Kat6a	ENSMUSG00000031540	-0.318343	0.80199	0.0074132	0.036256
Cenpb	ENSMUSG00000068267	-0.318717	0.801783	0.00113098	0.00741353
Lig3	ENSMUSG00000020697	-0.318962	0.801647	0.0103938	0.0481654
Grina	ENSMUSG00000022564	-0.325818	0.797846	0.00871559	0.0415299
Ogt	ENSMUSG00000034160	-0.32689	0.797253	0.00241839	0.0143093
Atp6v0a1	ENSMUSG00000019302	-0.3278	0.796751	0.00294032	0.0168246
Mef2d	ENSMUSG00000001419	-0.331205	0.794872	0.0016508	0.0102914
Eloc	ENSMUSG00000079658	-0.331762	0.794566	0.00955452	0.0448765
Rfk	ENSMUSG00000024712	-0.332248	0.794298	0.00469736	0.0248379
Plec	ENSMUSG00000022565	-0.333331	0.793702	0.00298289	0.0170079
Mlf2	ENSMUSG00000030120	-0.334635	0.792985	0.00042554	0.00317612
Rbx1	ENSMUSG00000022400	-0.33503	0.792767	0.0105572	0.0488109
Osbp	ENSMUSG00000024687	-0.3352	0.792674	0.00394016	0.0214808
Paip1	ENSMUSG00000025451	-0.335221	0.792663	0.00358953	0.0198846
Neb	ENSMUSG00000026950	-0.335733	0.792382	0.00519401	0.0268748
Prpf8	ENSMUSG00000020850	-0.336686	0.791858	0.00712881	0.0350401
Rnf114	ENSMUSG00000006418	-0.337537	0.791391	0.00953138	0.0447986
Brd1	ENSMUSG00000022387	-0.337921	0.791181	0.00743247	0.0363173
Zdhhc5	ENSMUSG00000034075	-0.338336	0.790953	0.00363633	0.0200916
Dnaja2	ENSMUSG00000031701	-0.342165	0.788857	0.00128889	0.00831095
Ddx3x	ENSMUSG00000000787	-0.342323	0.78877	0.00700392	0.034505
Hspd1	ENSMUSG00000025980	-0.342874	0.788469	0.00242365	0.0143352
Gabarapl2	ENSMUSG00000031950	-0.34319	0.788297	0.00411206	0.0222521
Rnf6	ENSMUSG00000029634	-0.343376	0.788195	0.00207616	0.0125462
Adipor2	ENSMUSG00000030168	-0.345785	0.78688	0.00218405	0.01311
Nfic	ENSMUSG00000055053	-0.345946	0.786792	0.000244986	0.00194915
5031439G07Rik	ENSMUSG00000036046	-0.347583	0.7859	0.00172897	0.0107167
Lonp1	ENSMUSG00000041168	-0.347797	0.785783	0.00150252	0.00949888
Oga	ENSMUSG00000025220	-0.348396	0.785457	0.00425648	0.0228887
Mllt6	ENSMUSG00000038437	-0.349087	0.785081	0.0108356	0.0498269
Pfkm	ENSMUSG00000033065	-0.349102	0.785073	0.00163234	0.010196
Sdf4	ENSMUSG00000029076	-0.349111	0.785068	0.000819914	0.00561636
Map2k4	ENSMUSG00000033352	-0.351012	0.784034	0.00866105	0.0413331
9930021J03Rik	ENSMUSG00000046138	-0.351932	0.783534	0.0105781	0.0488654
Ubr1	ENSMUSG00000027272	-0.352137	0.783423	0.00736007	0.036018
Ak3	ENSMUSG00000024782	-0.352146	0.783418	0.00363686	0.0200916
Alpk3	ENSMUSG00000038763	-0.35223	0.783372	0.00984508	0.0460987
Gfm1	ENSMUSG00000027774	-0.353153	0.782871	0.00173821	0.0107533
Hdac4	ENSMUSG00000026313	-0.354331	0.782232	0.00477455	0.025129
[truncated: 1,521 more rows]

## Sheet: FLE DUX4aso vs AC CTRLaso
mgi_symbol	GeneID	log2FoldChange	FoldChange	pvalue	padj
4921504E06Rik	ENSMUSG00000026734	8.79649	444.64	7.05894e-19	7.24208e-17
Pth	ENSMUSG00000059077	8.43445	345.958	8.46886e-15	5.9734e-13
Gm15527	ENSMUSG00000086946	8.15262	284.566	1.7847e-11	8.52877e-10
Gm36377	ENSMUSG00000113909	7.92516	243.059	1.31134e-12	7.37115e-11
Grem1	ENSMUSG00000074934	7.60814	195.11	1.51336e-09	5.26126e-08
Bpifb1	ENSMUSG00000027485	7.54425	186.658	9.99913e-10	3.60436e-08
Clca4a	ENSMUSG00000068547	7.52513	184.2	1.45743e-09	5.09094e-08
Gm10648	ENSMUSG00000108930	7.39406	168.203	1.56254e-09	5.41938e-08
Gpr12	ENSMUSG00000041468	7.37804	166.346	1.35986e-09	4.80736e-08
Th	ENSMUSG00000000214	7.30391	158.014	6.79618e-09	2.177e-07
Gm12405	ENSMUSG00000087054	7.29233	156.75	2.86553e-08	8.08466e-07
Gm17767	ENSMUSG00000099413	7.22182	149.274	1.22863e-30	2.46921e-28
BC064078	ENSMUSG00000087150	7.15303	142.323	1.02993e-13	6.51299e-12
Gm12406	ENSMUSG00000084761	7.11474	138.596	4.55706e-07	9.93412e-06
Susd4	ENSMUSG00000038576	7.11377	138.503	6.23084e-28	1.15712e-25
Tnr	ENSMUSG00000015829	7.0183	129.634	2.34813e-08	6.76442e-07
Clca1	ENSMUSG00000028255	6.99029	127.142	9.18769e-08	2.33609e-06
Sorbs2os	ENSMUSG00000085440	6.97893	126.144	4.60452e-10	1.7102e-08
Entpd3	ENSMUSG00000041608	6.96726	125.128	5.02946e-56	2.54439e-53
Cyp4f14	ENSMUSG00000024292	6.81533	112.621	2.12588e-10	8.45226e-09
Gm26531	ENSMUSG00000097902	6.7949	111.037	4.04857e-08	1.13352e-06
Gm32585	ENSMUSG00000105039	6.76976	109.119	5.38306e-08	1.47014e-06
Spink5	ENSMUSG00000055561	6.57137	95.1	1.5987e-07	3.85765e-06
Bcan	ENSMUSG00000004892	6.56018	94.3651	1.73048e-07	4.13483e-06
Gm48731	ENSMUSG00000113969	6.54667	93.4857	1.50169e-07	3.66577e-06
Kcnb2	ENSMUSG00000092083	6.5246	92.0664	5.02473e-09	1.64549e-07
Gm14110	ENSMUSG00000084774	6.51894	91.7055	4.62036e-07	1.00423e-05
Gm16133	ENSMUSG00000089854	6.47572	88.9991	2.23986e-07	5.24098e-06
Mkrn2os	ENSMUSG00000068011	6.45205	87.5509	2.10847e-38	5.72839e-36
Klrb1f	ENSMUSG00000030154	6.40291	84.619	6.81661e-11	3.0032e-09
Dcdc2a	ENSMUSG00000035910	6.39135	83.9438	4.83196e-07	1.0425e-05
Gm12519	ENSMUSG00000085643	6.24874	76.043	6.72655e-07	1.40377e-05
Fgf10	ENSMUSG00000021732	6.23591	75.3694	1.95632e-49	8.44154e-47
Gm48395	ENSMUSG00000114439	6.19366	73.1943	7.66144e-13	4.37358e-11
Areg	ENSMUSG00000029378	6.16008	71.5102	8.95667e-10	3.26874e-08
Lmntd2	ENSMUSG00000025500	6.13916	70.4807	4.34289e-13	2.59002e-11
Dynlrb2	ENSMUSG00000034467	6.13456	70.2563	1.06661e-07	2.65674e-06
Sstr5	ENSMUSG00000050824	6.09732	68.4664	9.02162e-07	1.84084e-05
Draxin	ENSMUSG00000029005	6.08427	67.8495	4.35596e-08	1.21035e-06
Cyp2j12	ENSMUSG00000081225	6.08073	67.6834	1.10583e-11	5.37208e-10
Tjp3	ENSMUSG00000034917	6.02756	65.2343	3.8669e-12	2.06657e-10
Slc6a20a	ENSMUSG00000036814	5.9827	63.237	1.99042e-07	4.69476e-06
Cntnap5a	ENSMUSG00000070695	5.95122	61.8722	4.2162e-06	7.7045e-05
4833405L11Rik	ENSMUSG00000113544	5.88779	59.2108	1.10594e-05	0.000182878
Lhfpl1	ENSMUSG00000041700	5.83962	57.2665	2.05733e-16	1.64038e-14
Kntc1	ENSMUSG00000029414	5.78454	55.1212	3.54818e-14	2.34484e-12
F830208F22Rik	ENSMUSG00000073529	5.75863	54.1402	2.83314e-05	0.000423268
Dnaic1	ENSMUSG00000061322	5.73259	53.1717	9.45517e-12	4.6706e-10
Gal3st2b	ENSMUSG00000093805	5.72461	52.8787	7.58889e-06	0.000130984
Lgr5	ENSMUSG00000020140	5.72377	52.8476	3.65959e-18	3.48635e-16
Nfe2	ENSMUSG00000058794	5.53845	46.4772	3.24429e-20	3.57872e-18
Gm35048	ENSMUSG00000103292	5.52581	46.0716	1.41435e-33	3.29365e-31
Krt8	ENSMUSG00000049382	5.50214	45.3222	2.62245e-06	5.02928e-05
Glra3	ENSMUSG00000038257	5.40385	42.337	4.60482e-05	0.000649589
Gm8237	ENSMUSG00000090707	5.34818	40.7344	4.39869e-13	2.61268e-11
Siah3	ENSMUSG00000091722	5.33824	40.4548	2.06996e-05	0.000320003
Ripply1	ENSMUSG00000072945	5.28742	39.0545	0.000142917	0.00174147
Nefl	ENSMUSG00000022055	5.26899	38.5589	9.82824e-08	2.48176e-06
A330102I10Rik	ENSMUSG00000086363	5.2608	38.3406	2.96589e-22	3.85067e-20
Gm48606	ENSMUSG00000113586	5.2372	37.7185	0.000158614	0.00189961
Gm567	ENSMUSG00000104610	5.21377	37.1109	1.77829e-07	4.24216e-06
Tunar	ENSMUSG00000097929	5.2	36.7583	0.000132163	0.00163212
Ccl22	ENSMUSG00000031779	5.15835	35.7124	0.00018241	0.00213749
Plet1	ENSMUSG00000032068	5.14356	35.3481	0.00388796	0.0292065
Gm13583	ENSMUSG00000086578	5.13122	35.0469	0.000239103	0.00270461
Ccnb2	ENSMUSG00000032218	5.1258	34.9156	1.12164e-12	6.35353e-11
Tfap2c	ENSMUSG00000028640	5.07207	33.6392	7.73673e-05	0.00104163
Gm2861	ENSMUSG00000105850	5.07047	33.6019	4.10478e-08	1.14707e-06
Zfp365	ENSMUSG00000037855	5.06685	33.5177	5.10607e-39	1.4406e-36
Trbv13-2	ENSMUSG00000076469	5.06215	33.4087	0.000198341	0.00230758
Gm19801	ENSMUSG00000112491	5.0104	32.2316	0.000167149	0.00198563
Trbv12-2	ENSMUSG00000094525	5.00611	32.1359	0.000199431	0.00231659
Sln	ENSMUSG00000042045	4.98879	31.7523	1.21808e-83	2.23381e-80
Gm11351	ENSMUSG00000086531	4.98227	31.6092	0.000145635	0.00176288
Catsperd	ENSMUSG00000040828	4.94864	30.8808	3.93342e-14	2.57479e-12
Wfdc3	ENSMUSG00000076434	4.94093	30.7162	1.30488e-09	4.64659e-08
Cntn5	ENSMUSG00000039488	4.93686	30.6298	0.000360211	0.00389706
Cdcp3	ENSMUSG00000006204	4.93313	30.5506	2.28947e-06	4.44226e-05
Alk	ENSMUSG00000055471	4.89781	29.8118	0.000678503	0.00675428
Iltifb	ENSMUSG00000090461	4.87272	29.2978	0.000300021	0.00332699
Prune2	ENSMUSG00000039126	4.86996	29.2418	1.19881e-67	9.77095e-65
Gm47171	ENSMUSG00000111340	4.86427	29.1268	0.000276134	0.00308542
Gm10032	ENSMUSG00000057913	4.84851	28.8103	1.48454e-18	1.44236e-16
Dchs2	ENSMUSG00000102692	4.84668	28.7738	4.70476e-50	2.09162e-47
Ccr9	ENSMUSG00000029530	4.83978	28.6364	0.000319354	0.00351481
Adgb	ENSMUSG00000050994	4.78837	27.634	0.000126546	0.00157335
Gm19391	ENSMUSG00000105139	4.77913	27.4576	2.03447e-10	8.1329e-09
Gm1965	ENSMUSG00000090254	4.75778	27.0542	5.00054e-05	0.000699248
Kcng1	ENSMUSG00000074575	4.69999	25.9919	9.97987e-09	3.06307e-07
Platr23	ENSMUSG00000097229	4.66324	25.3382	0.000516244	0.00533331
Btnl2	ENSMUSG00000024340	4.65909	25.2654	1.82702e-12	1.01531e-10
Gsdma	ENSMUSG00000017204	4.65306	25.1601	1.29334e-05	0.000209664
Rec8	ENSMUSG00000002324	4.63756	24.8912	1.90922e-05	0.000298616
Gm8818	ENSMUSG00000079138	4.6271	24.7114	1.76724e-05	0.000278189
Grin1	ENSMUSG00000026959	4.5964	24.1911	0.00122795	0.0111137
Calb2	ENSMUSG00000003657	4.59573	24.1797	0.000145066	0.00175745
Opn1mw	ENSMUSG00000031394	4.58532	24.006	0.000997083	0.00933517
Plekha7	ENSMUSG00000045659	4.57649	23.8595	5.38257e-84	1.12811e-80
Gm12354	ENSMUSG00000086071	4.57199	23.7851	3.35354e-05	0.000492972
AW551984	ENSMUSG00000038112	4.56422	23.6574	9.99443e-58	5.43068e-55
Cdcp1	ENSMUSG00000035498	4.55523	23.5104	2.87951e-06	5.47929e-05
Dsp	ENSMUSG00000054889	4.54795	23.3921	0.000354908	0.00384838
Veph1	ENSMUSG00000027831	4.52606	23.0398	0.000587195	0.00596014
Ptpn5	ENSMUSG00000030854	4.52451	23.0152	0.00161564	0.0140588
Cadps2	ENSMUSG00000017978	4.52434	23.0124	6.99196e-37	1.83177e-34
Adgra2	ENSMUSG00000031486	4.51729	22.9003	1.77827e-111	1.30445e-107
Myo1a	ENSMUSG00000025401	4.50883	22.7664	2.9017e-06	5.51436e-05
Gm7229	ENSMUSG00000111816	4.46687	22.1137	0.00125288	0.0113044
Pou2af1	ENSMUSG00000032053	4.45521	21.9357	8.61214e-07	1.76712e-05
Ankrd1	ENSMUSG00000024803	4.43116	21.5731	3.92381e-12	2.08573e-10
Gm34907	ENSMUSG00000115762	4.41334	21.3083	5.53568e-05	0.000764443
Jakmip2	ENSMUSG00000024502	4.4121	21.2899	0.00138344	0.0123009
Oca2	ENSMUSG00000030450	4.4116	21.2826	0.00202572	0.0169874
Gm26918	ENSMUSG00000097976	4.40309	21.1573	0.00254403	0.0204177
Sytl1	ENSMUSG00000028860	4.36251	20.5705	9.08675e-06	0.000154296
Tmprss3	ENSMUSG00000024034	4.36101	20.5493	0.00174514	0.0150252
Aadac	ENSMUSG00000027761	4.35343	20.4416	2.34528e-05	0.000355818
Klk1b21	ENSMUSG00000066516	4.35093	20.4061	0.00212443	0.0176486
Gm11427	ENSMUSG00000083161	4.32827	20.0881	0.000355378	0.00385063
Mrgprg	ENSMUSG00000050276	4.3271	20.0718	0.00183131	0.0156023
Rerg	ENSMUSG00000030222	4.31284	19.8744	7.02376e-40	2.10297e-37
Esr2	ENSMUSG00000021055	4.30181	19.723	3.39766e-06	6.35804e-05
Ahrr	ENSMUSG00000021575	4.26433	19.2173	1.53019e-05	0.000243486
Slc37a2	ENSMUSG00000032122	4.26237	19.1912	7.5025e-59	4.23343e-56
Gpr119	ENSMUSG00000051209	4.26034	19.1642	0.000292769	0.00324903
Fam222a	ENSMUSG00000041930	4.25795	19.1325	9.75163e-19	9.742e-17
Ces2c	ENSMUSG00000061825	4.24504	18.962	2.89278e-10	1.11684e-08
Igfbp2	ENSMUSG00000039323	4.23648	18.8498	0.000235033	0.00266473
Glp1r	ENSMUSG00000024027	4.22616	18.7155	7.15973e-05	0.000971697
Apol8	ENSMUSG00000056656	4.19812	18.3553	2.10059e-05	0.000323715
Kif4	ENSMUSG00000034311	4.19634	18.3327	7.96484e-09	2.49684e-07
Gm16333	ENSMUSG00000090057	4.18729	18.218	0.00578781	0.0405119
Bicd1	ENSMUSG00000003452	4.17749	18.0947	4.77827e-06	8.60148e-05
Mapk10	ENSMUSG00000046709	4.16589	17.9498	9.39731e-16	7.18062e-14
C130083M11Rik	ENSMUSG00000106464	4.16328	17.9173	0.000141092	0.00172353
Krt18	ENSMUSG00000023043	4.16185	17.8995	2.86295e-08	8.08466e-07
Lix1	ENSMUSG00000047786	4.15834	17.8561	6.72123e-12	3.36543e-10
Slc15a2	ENSMUSG00000022899	4.15785	17.85	3.63791e-32	7.96594e-30
Dock5	ENSMUSG00000044447	4.14212	17.6564	2.01843e-67	1.55854e-64
Vwce	ENSMUSG00000043789	4.1417	17.6512	0.00435488	0.0319612
Alcam	ENSMUSG00000022636	4.13034	17.5128	1.43347e-52	6.78403e-50
Syt17	ENSMUSG00000058420	4.11965	17.3836	4.24804e-11	1.92355e-09
Gfi1	ENSMUSG00000029275	4.09307	17.0662	2.61193e-09	8.8498e-08
Gm43697	ENSMUSG00000106078	4.08703	16.9949	0.000628513	0.00632003
Gm29387	ENSMUSG00000100279	4.08251	16.9418	0.000177793	0.00209678
Olfm4	ENSMUSG00000022026	4.07792	16.8879	0.00377319	0.0284609
B3gat1	ENSMUSG00000045994	4.04666	16.5259	3.77804e-05	0.000547704
Gm47593	ENSMUSG00000112058	4.03475	16.3901	0.00217717	0.0180357
Pls1	ENSMUSG00000049493	4.03383	16.3796	1.84754e-05	0.000289896
Chrna9	ENSMUSG00000029205	4.03209	16.3599	1.39824e-16	1.13335e-14
5430401H09Rik	ENSMUSG00000112071	4.01118	16.1244	1.85602e-12	1.02753e-10
Wnt3	ENSMUSG00000000125	3.998	15.9779	0.00102514	0.0095673
Gm47595	ENSMUSG00000112080	3.98135	15.7944	0.00125475	0.0113144
Mymk	ENSMUSG00000009214	3.97547	15.7303	2.22954e-05	0.000340058
Sag	ENSMUSG00000056055	3.97226	15.6953	2.90572e-06	5.51485e-05
Gm12706	ENSMUSG00000080967	3.93341	15.2783	0.00312083	0.0243
Gm12138	ENSMUSG00000082087	3.92292	15.1675	0.00404028	0.0301194
Rab27b	ENSMUSG00000024511	3.92082	15.1455	3.07587e-24	4.55818e-22
7530428D23Rik	ENSMUSG00000103441	3.91989	15.1358	1.22199e-07	3.02834e-06
Lpar3	ENSMUSG00000036832	3.91766	15.1123	1.63744e-10	6.748e-09
Pkp3	ENSMUSG00000054065	3.91679	15.1033	0.000111445	0.00141071
Fez1	ENSMUSG00000032118	3.89658	14.8932	1.23367e-61	8.22691e-59
Dnah10	ENSMUSG00000038011	3.88476	14.7717	1.37697e-16	1.12858e-14
Myo1g	ENSMUSG00000020437	3.88033	14.7264	7.79625e-88	2.85947e-84
P2rx3	ENSMUSG00000027071	3.86407	14.5613	5.8364e-25	8.8274e-23
Gm830	ENSMUSG00000084939	3.86117	14.5321	4.91555e-10	1.82111e-08
Kctd16	ENSMUSG00000051401	3.8402	14.3224	8.03927e-05	0.0010693
Ppp1r14bl	ENSMUSG00000073730	3.83369	14.2579	2.36942e-07	5.52651e-06
Gm35392	ENSMUSG00000109748	3.82641	14.1861	0.00395693	0.0295912
4930512H18Rik	ENSMUSG00000086866	3.81534	14.0777	5.54323e-07	1.17521e-05
Plekhh1	ENSMUSG00000060716	3.79749	13.9046	2.26059e-10	8.92861e-09
Hsf2bp	ENSMUSG00000002076	3.78559	13.7904	2.95047e-07	6.72147e-06
Il20rb	ENSMUSG00000044244	3.78017	13.7387	1.67004e-39	4.90024e-37
Gm19410	ENSMUSG00000109372	3.75154	13.4687	1.01105e-22	1.38627e-20
Rrad	ENSMUSG00000031880	3.74035	13.3647	3.38674e-28	6.53775e-26
Gm34006	ENSMUSG00000111293	3.72457	13.2193	0.00116429	0.0106559
Nrcam	ENSMUSG00000020598	3.66939	12.7232	5.85247e-22	7.27641e-20
Elf3	ENSMUSG00000003051	3.6643	12.6784	5.67745e-14	3.66934e-12
B230110C06Rik	ENSMUSG00000097547	3.66206	12.6587	0.00104587	0.00970523
Gm4841	ENSMUSG00000068606	3.63381	12.4132	1.46283e-76	2.14612e-73
Aox4	ENSMUSG00000038242	3.62093	12.3029	0.00516288	0.0368766
Mmp17	ENSMUSG00000029436	3.61567	12.2582	9.05499e-18	8.30286e-16
Mt3	ENSMUSG00000031760	3.60277	12.1491	0.00433352	0.0318203
Nmu	ENSMUSG00000029236	3.57727	11.9362	0.00663678	0.0452244
Tmem74	ENSMUSG00000054409	3.55922	11.7878	0.00640582	0.0438543
Klk1b26	ENSMUSG00000053719	3.52785	11.5343	0.000564689	0.00576518
Cxcl10	ENSMUSG00000034855	3.52127	11.4817	0.00211297	0.0175733
Cnnm1	ENSMUSG00000025189	3.51871	11.4614	0.000318729	0.00351057
Lyzl4	ENSMUSG00000032530	3.50371	11.3428	4.5206e-06	8.18787e-05
Plppr4	ENSMUSG00000044667	3.46986	11.0798	0.00622091	0.0428282
Katnal2	ENSMUSG00000025420	3.46498	11.0424	9.49792e-18	8.65491e-16
Atf3	ENSMUSG00000026628	3.46135	11.0146	0.00204127	0.0170835
Gm33045	ENSMUSG00000109853	3.45532	10.9687	0.000259647	0.00291452
Aknad1	ENSMUSG00000049565	3.44106	10.8608	3.27167e-05	0.000482399
9130227L01Rik	ENSMUSG00000099950	3.43073	10.7833	1.68534e-05	0.000265867
Ankrd35	ENSMUSG00000038354	3.42561	10.7451	2.7106e-22	3.55064e-20
Brip1	ENSMUSG00000034329	3.41997	10.7032	2.23784e-05	0.000340927
Gm6551	ENSMUSG00000116659	3.40972	10.6274	0.00491381	0.0353905
Dnah8	ENSMUSG00000033826	3.40972	10.6274	1.48011e-05	0.000236294
Frmpd1	ENSMUSG00000035615	3.40346	10.5814	0.00207724	0.0173155
Inka2	ENSMUSG00000048458	3.39161	10.4949	5.73068e-43	1.91079e-40
Ostn	ENSMUSG00000052276	3.38638	10.4568	5.60691e-44	1.95855e-41
A930003A15Rik	ENSMUSG00000075330	3.35718	10.2474	5.51408e-17	4.67613e-15
Fam171b	ENSMUSG00000048388	3.35655	10.2429	7.37881e-17	6.22152e-15
Lratd1	ENSMUSG00000020607	3.3545	10.2283	0.00181996	0.0155507
Gm9869	ENSMUSG00000052143	3.34243	10.1432	0.00172158	0.0148659
Gm10851	ENSMUSG00000102329	3.32427	10.0163	3.21256e-07	7.23987e-06
Slc25a24	ENSMUSG00000040322	3.30257	9.86669	4.26948e-50	1.95742e-47
4930431P22Rik	ENSMUSG00000115709	3.29237	9.79722	0.00359626	0.027323
Hs6st2	ENSMUSG00000062184	3.29064	9.78548	5.28397e-61	3.37048e-58
Osbpl3	ENSMUSG00000029822	3.2709	9.65248	2.96219e-40	9.05382e-38
Dusp2	ENSMUSG00000027368	3.23742	9.43104	0.00414043	0.0306944
Mmp12	ENSMUSG00000049723	3.21855	9.30854	0.000121453	0.00152294
Ptprk	ENSMUSG00000019889	3.21093	9.25947	4.07951e-84	9.97508e-81
Mir8116	ENSMUSG00000099145	3.19972	9.18781	7.51126e-08	1.9504e-06
Gm4813	ENSMUSG00000114822	3.19795	9.17655	0.00345489	0.0264545
Gcnt4	ENSMUSG00000091387	3.18948	9.12285	0.000236071	0.00267237
Skp2	ENSMUSG00000054115	3.1831	9.08254	5.0694e-21	5.99783e-19
Scd3	ENSMUSG00000025202	3.18134	9.07148	0.000444119	0.00466404
Klk1	ENSMUSG00000063903	3.15567	8.91152	0.00359007	0.0273042
Ighg2c	ENSMUSG00000076612	3.15506	8.90776	9.09845e-17	7.58428e-15
Alox15	ENSMUSG00000018924	3.14271	8.83181	5.53884e-05	0.000764443
Gm2606	ENSMUSG00000078300	3.142	8.82745	0.00613916	0.0424447
Ppfia2	ENSMUSG00000053825	3.13947	8.81202	1.35926e-05	0.000218971
Hydin	ENSMUSG00000059854	3.13461	8.78234	8.83152e-14	5.63336e-12
Plb1	ENSMUSG00000029134	3.12548	8.72695	5.78299e-12	2.95618e-10
Prr15	ENSMUSG00000045725	3.1067	8.61412	1.14106e-07	2.83258e-06
Ypel1	ENSMUSG00000022773	3.08389	8.47897	2.45055e-14	1.64918e-12
Cidea	ENSMUSG00000024526	3.08145	8.46463	3.7841e-10	1.41986e-08
Gm43520	ENSMUSG00000106128	3.07887	8.44953	4.43692e-07	9.68662e-06
Ttc9	ENSMUSG00000042734	3.07633	8.43463	5.41127e-08	1.47289e-06
Rims1	ENSMUSG00000041670	3.06742	8.38271	0.000766322	0.00746528
Igf2bp2	ENSMUSG00000033581	3.05916	8.3349	0.000956521	0.00903032
2010007H06Rik	ENSMUSG00000044694	3.05645	8.31923	4.30709e-09	1.42639e-07
Ache	ENSMUSG00000023328	3.0563	8.31835	4.32919e-95	2.11712e-91
F5	ENSMUSG00000026579	3.01883	8.1051	1.72837e-05	0.000272362
Asphd2	ENSMUSG00000029348	3.01026	8.05711	2.50839e-06	4.82948e-05
Enho	ENSMUSG00000028445	3.0011	8.00608	9.40898e-46	3.53947e-43
Serpinb6c	ENSMUSG00000052180	2.98884	7.93836	0.000456212	0.00476874
Gm36543	ENSMUSG00000112803	2.98236	7.90276	0.000904102	0.00861864
2810032G03Rik	ENSMUSG00000037735	2.97736	7.87545	3.18905e-10	1.2184e-08
Efcab12	ENSMUSG00000030321	2.93043	7.62339	0.000108627	0.0013834
Vav3	ENSMUSG00000033721	2.92612	7.60065	5.38191e-33	1.19633e-30
Dchs1	ENSMUSG00000036862	2.92604	7.60022	1.77379e-39	5.10262e-37
Srrm4os	ENSMUSG00000086219	2.92537	7.5967	8.50264e-19	8.60291e-17
Stk39	ENSMUSG00000027030	2.91922	7.56435	1.89939e-20	2.14354e-18
Gm11837	ENSMUSG00000086587	2.91271	7.53033	0.00412655	0.0306225
Rad51c	ENSMUSG00000007646	2.90837	7.50769	8.67432e-08	2.22484e-06
Rap1gap2	ENSMUSG00000038807	2.90825	7.50705	2.74044e-71	3.09269e-68
Dgkg	ENSMUSG00000022861	2.89124	7.41906	0.000958201	0.00904037
Mustn1	ENSMUSG00000042485	2.88622	7.39333	0.000365916	0.00394289
Gm42456	ENSMUSG00000105736	2.88121	7.36768	0.00331768	0.0255371
Lrp2bp	ENSMUSG00000031637	2.85625	7.24129	8.33926e-60	5.09772e-57
Skida1	ENSMUSG00000054074	2.85386	7.2293	0.00092327	0.00876151
N4bp2l1	ENSMUSG00000041132	2.81249	7.02495	2.26862e-40	7.08148e-38
Vash2	ENSMUSG00000037568	2.80388	6.98318	5.90575e-09	1.91265e-07
Gm4907	ENSMUSG00000068113	2.80292	6.97852	0.0018374	0.0156439
Cdkl5	ENSMUSG00000031292	2.80259	6.97692	1.27256e-23	1.81259e-21
Dtl	ENSMUSG00000037474	2.795	6.94029	0.00171163	0.0148062
Prrg4	ENSMUSG00000027171	2.78508	6.89277	6.349e-12	3.21194e-10
Wrap53	ENSMUSG00000041346	2.78187	6.87743	1.60904e-44	5.75763e-42
Aqp4	ENSMUSG00000024411	2.78035	6.87017	4.27195e-85	1.25347e-81
Strip2	ENSMUSG00000039629	2.76741	6.80886	2.2871e-11	1.07545e-09
Ccdc92	ENSMUSG00000037979	2.7671	6.80739	4.56526e-06	8.23824e-05
Chrng	ENSMUSG00000026253	2.75786	6.7639	2.11933e-05	0.00032592
Olfm1	ENSMUSG00000026833	2.75421	6.74683	4.80306e-25	7.41744e-23
Ufsp1	ENSMUSG00000051502	2.74975	6.72602	2.50599e-56	1.31305e-53
Sntb1	ENSMUSG00000060429	2.74293	6.69429	2.47619e-21	2.97772e-19
Ajap1	ENSMUSG00000039546	2.74229	6.69133	4.75634e-07	1.02885e-05
9230112J17Rik	ENSMUSG00000111761	2.73167	6.64224	7.68371e-07	1.5922e-05
Efnb3	ENSMUSG00000003934	2.71456	6.56393	1.05033e-11	5.15366e-10
Ephx1	ENSMUSG00000038776	2.70819	6.53499	3.07539e-73	4.10173e-70
Cited1	ENSMUSG00000051159	2.69478	6.47453	0.000820363	0.00792855
Tlr5	ENSMUSG00000079164	2.68993	6.45282	2.4859e-15	1.83269e-13
Ttc21b	ENSMUSG00000034848	2.68401	6.42642	1.32224e-25	2.10854e-23
Erich3	ENSMUSG00000078161	2.68087	6.41241	4.63432e-07	1.00577e-05
Chrm3	ENSMUSG00000046159	2.67246	6.37515	1.02962e-07	2.58214e-06
Runx1	ENSMUSG00000022952	2.67175	6.37201	2.51104e-15	1.84197e-13
Rassf7	ENSMUSG00000038618	2.64065	6.23614	0.00555218	0.0391804
Cep192	ENSMUSG00000024542	2.62711	6.17786	1.74259e-28	3.40875e-26
Kcnk5	ENSMUSG00000023243	2.62115	6.1524	5.74482e-15	4.09137e-13
Col24a1	ENSMUSG00000028197	2.61498	6.12615	4.48286e-23	6.20454e-21
Zfpm2	ENSMUSG00000022306	2.61319	6.11855	7.70261e-09	2.43021e-07
Scel	ENSMUSG00000022123	2.60377	6.07875	0.000566995	0.00578469
Muc3a	ENSMUSG00000094840	2.59077	6.02419	0.00279654	0.0221414
Agtr2	ENSMUSG00000068122	2.58419	5.99678	0.00648143	0.0443099
Gdf15	ENSMUSG00000038508	2.5829	5.99145	0.00601206	0.0417481
B3galt1	ENSMUSG00000034780	2.55652	5.88287	1.34199e-28	2.66058e-26
Arl4c	ENSMUSG00000049866	2.55611	5.88118	5.94289e-19	6.18356e-17
Lonrf3	ENSMUSG00000016239	2.53408	5.79209	1.78332e-07	4.24727e-06
Gm10638	ENSMUSG00000074178	2.52495	5.75554	1.84301e-21	2.23461e-19
Gm6652	ENSMUSG00000099858	2.52296	5.74761	4.64629e-07	1.00688e-05
Sh3bgrl2	ENSMUSG00000032261	2.51517	5.71666	6.96901e-19	7.20017e-17
AB124611	ENSMUSG00000057191	2.51494	5.71573	8.43549e-06	0.000144239
Emb	ENSMUSG00000021728	2.51134	5.70149	1.91299e-14	1.31147e-12
Fa2h	ENSMUSG00000033579	2.50231	5.66593	1.21317e-06	2.43481e-05
6430548M08Rik	ENSMUSG00000031824	2.4959	5.64078	4.98116e-27	8.49752e-25
Ptgs2	ENSMUSG00000032487	2.49387	5.63285	0.000865583	0.00832061
Casr	ENSMUSG00000051980	2.4923	5.62676	2.04843e-31	4.29322e-29
Cachd1	ENSMUSG00000028532	2.49178	5.62472	1.39583e-38	3.86382e-36
Spc25	ENSMUSG00000005233	2.49014	5.61833	4.23912e-05	0.000606752
C030017B01Rik	ENSMUSG00000118202	2.48444	5.59617	0.000167623	0.00198804
Cpne2	ENSMUSG00000034361	2.48423	5.59535	8.03466e-18	7.41362e-16
Fam124a	ENSMUSG00000035184	2.47675	5.5664	3.15719e-31	6.43322e-29
Pgrmc2	ENSMUSG00000049940	2.47413	5.55633	2.26928e-126	3.32926e-122
Rb1	ENSMUSG00000022105	2.47384	5.55521	2.37888e-41	7.58707e-39
Zfp382	ENSMUSG00000074220	2.47343	5.55363	7.89567e-06	0.000136064
Lamc2	ENSMUSG00000026479	2.47103	5.54438	5.20033e-08	1.4234e-06
B3galt2	ENSMUSG00000033849	2.44466	5.44396	1.55393e-23	2.19208e-21
Fam169b	ENSMUSG00000074071	2.43504	5.40781	7.27287e-06	0.000126422
Glcci1	ENSMUSG00000029638	2.43307	5.4004	0.00128939	0.0115627
Syt12	ENSMUSG00000049303	2.42881	5.38448	8.95857e-05	0.00117349
Plekhh2	ENSMUSG00000040852	2.42242	5.3607	0.000148745	0.00179166
Rab3b	ENSMUSG00000003411	2.41658	5.33903	0.00096925	0.009127
Gm28979	ENSMUSG00000101941	2.41579	5.33613	0.00010299	0.00132774
Satb2	ENSMUSG00000038331	2.41302	5.3259	0.000199421	0.00231659
Hivep3	ENSMUSG00000028634	2.41226	5.32307	3.10982e-22	3.9978e-20
Myh8	ENSMUSG00000055775	2.40584	5.29944	1.51079e-16	1.21785e-14
Napsa	ENSMUSG00000002204	2.40383	5.29206	0.00257449	0.020617
Fbxo27	ENSMUSG00000037463	2.38996	5.24142	0.000968535	0.00912612
Tiam1	ENSMUSG00000002489	2.38567	5.22587	1.18407e-34	2.94431e-32
Sord	ENSMUSG00000027227	2.38123	5.20982	2.10035e-70	2.20102e-67
Pemt	ENSMUSG00000000301	2.38014	5.20587	5.69274e-11	2.54628e-09
A230072E10Rik	ENSMUSG00000084771	2.37853	5.20008	2.07215e-05	0.000320005
Gm6644	ENSMUSG00000100309	2.37455	5.18573	3.57562e-05	0.000521969
Csdc2	ENSMUSG00000042109	2.37442	5.18527	3.26016e-11	1.49937e-09
Platr14	ENSMUSG00000086454	2.34032	5.06413	1.28012e-05	0.000207981
Palmd	ENSMUSG00000033377	2.33942	5.06098	3.95127e-45	1.44923e-42
Afmid	ENSMUSG00000017718	2.3317	5.03397	2.26329e-08	6.53637e-07
Ighm	ENSMUSG00000076617	2.32705	5.01778	8.00583e-36	2.02506e-33
Trp63	ENSMUSG00000022510	2.3262	5.01481	3.82579e-33	8.63509e-31
Aspa	ENSMUSG00000020774	2.32095	4.99661	1.3745e-16	1.12858e-14
Gm45512	ENSMUSG00000110071	2.3194	4.99126	1.45605e-09	5.09094e-08
Gm34804	ENSMUSG00000117508	2.31007	4.95907	0.000179805	0.00211711
Gm4890	ENSMUSG00000097174	2.31006	4.95903	0.00437108	0.0320321
Crot	ENSMUSG00000003623	2.30012	4.92499	1.02262e-67	8.82518e-65
Gcnt2	ENSMUSG00000021360	2.264	4.8032	1.08348e-26	1.80633e-24
Upp1	ENSMUSG00000020407	2.25271	4.76576	0.000511941	0.00529294
Zfp954	ENSMUSG00000062116	2.23042	4.6927	1.09478e-20	1.2548e-18
Dnah3	ENSMUSG00000052273	2.22807	4.68507	0.00242732	0.0196638
Zfpm1	ENSMUSG00000049577	2.21882	4.65512	6.36562e-28	1.16737e-25
Med12l	ENSMUSG00000056476	2.20742	4.61848	4.7617e-07	1.02885e-05
Tmem19	ENSMUSG00000069520	2.20444	4.60895	9.937e-60	5.83143e-57
Aldh3a1	ENSMUSG00000019102	2.19861	4.59037	0.0024001	0.0194972
Ift81	ENSMUSG00000029469	2.19741	4.58654	2.21355e-20	2.479e-18
Tbc1d31	ENSMUSG00000022364	2.1969	4.58493	5.01346e-25	7.66172e-23
Fmn1	ENSMUSG00000044042	2.18358	4.5428	9.17324e-06	0.000155542
Abr	ENSMUSG00000017631	2.18242	4.53915	2.3484e-31	4.85259e-29
Tnfrsf12a	ENSMUSG00000023905	2.18213	4.53822	0.00457466	0.0332746
Hhip	ENSMUSG00000064325	2.17371	4.51182	9.50442e-06	0.000160275
Tiam2	ENSMUSG00000023800	2.1721	4.50679	0.000473368	0.00492888
Klb	ENSMUSG00000029195	2.17096	4.50322	7.52393e-05	0.00101549
1810059H22Rik	ENSMUSG00000108207	2.16077	4.47153	0.000249622	0.00281492
Eda2r	ENSMUSG00000034457	2.158	4.46297	1.03229e-17	9.34856e-16
Slit1	ENSMUSG00000025020	2.14464	4.42183	8.1302e-07	1.6729e-05
Trim7	ENSMUSG00000040350	2.1445	4.42138	2.2162e-63	1.6257e-60
Sox4	ENSMUSG00000076431	2.13402	4.38938	8.75447e-21	1.01131e-18
Tmtc4	ENSMUSG00000041594	2.13185	4.38281	7.26208e-08	1.88904e-06
Samd10	ENSMUSG00000038605	2.11771	4.34004	1.14694e-11	5.5534e-10
Fam181b	ENSMUSG00000051515	2.11614	4.33534	1.40497e-06	2.80058e-05
Wwc2	ENSMUSG00000031563	2.10897	4.31382	2.27374e-48	9.26611e-46
Cxadr	ENSMUSG00000022865	2.09819	4.28172	0.000527453	0.00542275
Cdh11	ENSMUSG00000031673	2.08547	4.24414	5.31766e-13	3.09585e-11
Pqlc3	ENSMUSG00000045679	2.0779	4.22193	3.94879e-14	2.57479e-12
Mcm9	ENSMUSG00000058298	2.07348	4.20901	4.14341e-07	9.11364e-06
Gm10575	ENSMUSG00000073787	2.07192	4.20445	0.00352906	0.026924
Mfap3l	ENSMUSG00000031647	2.06596	4.18712	2.12609e-22	2.83562e-20
Myo5b	ENSMUSG00000025885	2.05792	4.16386	1.24399e-07	3.07767e-06
Myh3	ENSMUSG00000020908	2.05331	4.15056	0.00110797	0.010204
2310015A16Rik	ENSMUSG00000117879	2.05162	4.14572	5.83729e-09	1.89466e-07
Bdnf	ENSMUSG00000048482	2.0506	4.14278	1.65731e-07	3.98598e-06
Chst2	ENSMUSG00000033350	2.04705	4.13259	1.33575e-09	4.74497e-08
Akr1b3	ENSMUSG00000001642	2.04267	4.12007	5.44585e-69	5.32641e-66
Cd82	ENSMUSG00000027215	2.03844	4.10802	1.78837e-22	2.40708e-20
Cd68	ENSMUSG00000018774	2.03379	4.09478	6.14677e-09	1.98196e-07
Csf3r	ENSMUSG00000028859	2.0334	4.09368	0.00668628	0.0454562
Ccdc138	ENSMUSG00000038010	2.02294	4.06412	0.00346442	0.0265135
Rnd1	ENSMUSG00000054855	2.01718	4.04792	1.00159e-07	2.5248e-06
Mtss2	ENSMUSG00000033763	2.00876	4.02436	1.07851e-68	9.88929e-66
Osbp2	ENSMUSG00000020435	2.00811	4.02256	3.52916e-07	7.88071e-06
Enah	ENSMUSG00000022995	2.00526	4.01461	0.00537279	0.03819
Gm13889	ENSMUSG00000087006	2.00448	4.01245	1.06304e-05	0.000176624
Gm22175	ENSMUSG00000092748	1.9988	3.99667	0.00155697	0.013629
Hectd2os	ENSMUSG00000087579	1.99763	3.99343	1.77961e-05	0.000279536
Tubb6	ENSMUSG00000001473	1.99177	3.97726	2.09677e-11	9.92311e-10
Tmem8	ENSMUSG00000024180	1.98331	3.954	6.86182e-10	2.52305e-08
Hspa4l	ENSMUSG00000025757	1.98197	3.95031	1.92882e-46	7.44676e-44
Paqr8	ENSMUSG00000025931	1.98135	3.94862	0.0058407	0.0407461
Gk	ENSMUSG00000025059	1.97938	3.94323	1.36097e-06	2.72026e-05
Cemip2	ENSMUSG00000024754	1.96472	3.90337	1.10901e-43	3.78377e-41
Mre11a	ENSMUSG00000031928	1.95739	3.88358	1.66756e-37	4.44815e-35
Mid2	ENSMUSG00000000266	1.9531	3.87206	9.31968e-15	6.54206e-13
Epha3	ENSMUSG00000052504	1.95285	3.87139	5.78976e-06	0.000101848
B930095G15Rik	ENSMUSG00000085133	1.9469	3.85546	2.482e-06	4.78494e-05
Uchl1	ENSMUSG00000029223	1.93756	3.83057	6.08801e-09	1.96734e-07
Mfsd7a	ENSMUSG00000029490	1.9351	3.82406	1.40247e-09	4.94606e-08
Ica1	ENSMUSG00000062995	1.93242	3.81696	4.38976e-07	9.59794e-06
Adra1a	ENSMUSG00000045875	1.93158	3.81473	7.17052e-09	2.28693e-07
Tmem158	ENSMUSG00000054871	1.9273	3.80343	6.16816e-08	1.64533e-06
Magix	ENSMUSG00000031147	1.92344	3.79326	2.80838e-27	4.96407e-25
Plekho1	ENSMUSG00000015745	1.92153	3.78825	1.40372e-12	7.86027e-11
Itgax	ENSMUSG00000030789	1.92116	3.78729	0.000485482	0.00503713
Cdh2	ENSMUSG00000024304	1.91767	3.77813	5.07782e-08	1.39769e-06
1700001L05Rik	ENSMUSG00000075511	1.91311	3.76619	9.85916e-05	0.00127723
Pgap1	ENSMUSG00000073678	1.91222	3.76387	1.03767e-16	8.60093e-15
Dusp5	ENSMUSG00000034765	1.90885	3.7551	0.00425868	0.0313966
Car13	ENSMUSG00000027555	1.89945	3.73071	3.73977e-06	6.9188e-05
Gm973	ENSMUSG00000047361	1.89124	3.70954	0.000122325	0.00152995
Cdyl2	ENSMUSG00000031758	1.88301	3.68843	2.83669e-09	9.58918e-08
Sesn3	ENSMUSG00000032009	1.8819	3.68559	2.39384e-48	9.49191e-46
Tuba1c	ENSMUSG00000043091	1.88123	3.6839	9.90278e-06	0.000165849
Gm12592	ENSMUSG00000053263	1.87899	3.67817	0.00638674	0.0437441
Cdkn1a	ENSMUSG00000023067	1.8754	3.66903	1.49628e-27	2.67706e-25
Gpkow	ENSMUSG00000031148	1.87137	3.65879	4.03319e-27	6.96773e-25
Nostrin	ENSMUSG00000034738	1.86954	3.65415	0.000110488	0.00140101
Pcdh17	ENSMUSG00000035566	1.86169	3.63432	2.3652e-08	6.79059e-07
Cilp	ENSMUSG00000042254	1.84976	3.60439	1.10731e-20	1.25933e-18
Uvrag	ENSMUSG00000035354	1.84909	3.60273	1.10626e-27	2.0037e-25
Ccng1	ENSMUSG00000020326	1.84857	3.60143	2.58854e-72	3.16471e-69
Clk2	ENSMUSG00000068917	1.84713	3.59784	3.5928e-18	3.44509e-16
Lilra6	ENSMUSG00000030427	1.83734	3.57349	0.00671823	0.0456311
Slc45a3	ENSMUSG00000026435	1.83704	3.57277	1.74268e-08	5.12362e-07
Myog	ENSMUSG00000026459	1.83684	3.57227	3.31447e-13	2.0011e-11
Rab28	ENSMUSG00000029128	1.83612	3.57049	1.62713e-78	2.6524e-75
Neto2	ENSMUSG00000036902	1.83059	3.55682	2.98974e-07	6.78986e-06
Pdlim3	ENSMUSG00000031636	1.82816	3.55083	1.00425e-06	2.04347e-05
Slc16a7	ENSMUSG00000020102	1.81177	3.51073	2.99387e-05	0.000443668
2310022B05Rik	ENSMUSG00000031983	1.80763	3.50067	7.18386e-13	4.11697e-11
Pknox2	ENSMUSG00000035934	1.80755	3.50047	4.03692e-27	6.96773e-25
9330104G04Rik	ENSMUSG00000097842	1.79534	3.47097	0.00135987	0.0121134
Gstm4	ENSMUSG00000027890	1.79121	3.46105	6.13654e-28	1.15422e-25
Icam4	ENSMUSG00000001014	1.78873	3.45511	0.00666277	0.0453285
Gprin3	ENSMUSG00000045441	1.784	3.44379	0.00508409	0.0364203
E2f2	ENSMUSG00000018983	1.78391	3.44359	3.13849e-12	1.70536e-10
Hpgd	ENSMUSG00000031613	1.78171	3.43833	3.43602e-06	6.41347e-05
Cacna1a	ENSMUSG00000034656	1.77045	3.41161	9.41244e-10	3.42655e-08
Sash3	ENSMUSG00000031101	1.7614	3.39027	0.00567102	0.0399038
Pik3r5	ENSMUSG00000020901	1.75949	3.38578	8.89593e-08	2.27373e-06
Ccdc136	ENSMUSG00000029769	1.75103	3.36598	3.80596e-13	2.28841e-11
Pparg	ENSMUSG00000000440	1.74201	3.34501	1.84575e-10	7.52193e-09
Pclo	ENSMUSG00000061601	1.73892	3.33784	1.49671e-06	2.97135e-05
Tal2	ENSMUSG00000028417	1.7362	3.33157	0.00131573	0.0117701
Stac	ENSMUSG00000032502	1.73488	3.32851	0.00277322	0.0220281
Serpinb6a	ENSMUSG00000060147	1.73389	3.32624	4.44748e-62	3.1071e-59
H2-M3	ENSMUSG00000016206	1.73112	3.31986	6.38656e-09	2.05027e-07
Cacna1i	ENSMUSG00000022416	1.73099	3.31956	0.00124726	0.0112676
Fam20a	ENSMUSG00000020614	1.72586	3.30778	8.97528e-09	2.78385e-07
Serpinb1a	ENSMUSG00000044734	1.71919	3.29251	1.80637e-11	8.60432e-10
Flrt2	ENSMUSG00000047414	1.71852	3.29098	2.35313e-19	2.48365e-17
Cd84	ENSMUSG00000038147	1.71455	3.28193	4.61129e-07	1.00374e-05
Cyp4f18	ENSMUSG00000003484	1.69534	3.23853	0.00156555	0.013696
Cenpf	ENSMUSG00000026605	1.68951	3.22548	0.00299068	0.0234382
Grtp1	ENSMUSG00000038515	1.68857	3.22337	1.02129e-10	4.36678e-09
Dupd1	ENSMUSG00000063821	1.68847	3.22314	3.91126e-14	2.57319e-12
Brca2	ENSMUSG00000041147	1.68584	3.21728	7.69863e-08	1.9885e-06
Cx3cl1	ENSMUSG00000031778	1.68255	3.20994	5.07143e-07	1.08058e-05
Shc1	ENSMUSG00000042626	1.66902	3.17997	1.12402e-24	1.6827e-22
Atp1b4	ENSMUSG00000016327	1.66243	3.16548	1.19362e-11	5.76038e-10
Mvp	ENSMUSG00000030681	1.66204	3.16463	1.86173e-48	7.80383e-46
Ehd3	ENSMUSG00000024065	1.66121	3.16282	7.45288e-11	3.24455e-09
Akap6	ENSMUSG00000061603	1.65923	3.15847	3.14064e-54	1.53588e-51
Cdk5r1	ENSMUSG00000048895	1.65659	3.15271	0.00263489	0.0210547
Zfp677	ENSMUSG00000062743	1.65501	3.14926	0.000181016	0.00212626
Exoc4	ENSMUSG00000029763	1.64413	3.12559	6.57344e-32	1.41822e-29
Rassf5	ENSMUSG00000026430	1.63693	3.11003	3.65808e-05	0.00053189
Rbm19	ENSMUSG00000029594	1.63421	3.10417	6.31892e-27	1.06557e-24
Iqcg	ENSMUSG00000035578	1.62845	3.09181	1.21434e-05	0.000197511
Ncf2	ENSMUSG00000026480	1.62588	3.08631	1.42657e-07	3.50573e-06
Ccdc71l	ENSMUSG00000090946	1.62539	3.08525	2.57064e-17	2.23159e-15
Tmem255b	ENSMUSG00000038457	1.61028	3.05311	9.5166e-08	2.40721e-06
Col19a1	ENSMUSG00000026141	1.6055	3.04301	0.00220308	0.018199
Sdk2	ENSMUSG00000041592	1.60469	3.04131	0.00666441	0.0453285
Gm28578	ENSMUSG00000100417	1.59937	3.0301	0.00741562	0.0495422
5730419F03Rik	ENSMUSG00000099364	1.59912	3.02959	0.00103267	0.00961921
Angptl6	ENSMUSG00000038742	1.59368	3.01819	9.99797e-10	3.60436e-08
Fam83g	ENSMUSG00000042377	1.59341	3.01763	8.51859e-05	0.0011249
Ezr	ENSMUSG00000052397	1.5794	2.98845	1.13712e-10	4.79388e-09
Musk	ENSMUSG00000057280	1.578	2.98557	1.19262e-10	4.99912e-09
Tmem218	ENSMUSG00000032121	1.57637	2.98218	5.01779e-08	1.38376e-06
Slc16a2	ENSMUSG00000033965	1.57248	2.97416	4.65791e-13	2.74442e-11
Sccpdh	ENSMUSG00000038936	1.57152	2.97218	5.66678e-34	1.36291e-31
Hmgb2	ENSMUSG00000054717	1.56516	2.9591	3.90157e-10	1.4602e-08
D130020L05Rik	ENSMUSG00000097121	1.56442	2.95759	0.00375224	0.0283174
Hspb8	ENSMUSG00000041548	1.55939	2.94729	1.20512e-05	0.000196448
Plekha8	ENSMUSG00000005225	1.55852	2.94552	6.32242e-12	3.20956e-10
Cyp1b1	ENSMUSG00000024087	1.55703	2.94247	0.000178451	0.00210285
Lrrc3b	ENSMUSG00000045201	1.55239	2.93303	0.00595581	0.0414505
Ms4a6d	ENSMUSG00000024679	1.54791	2.92393	0.00372772	0.0281759
Plp2	ENSMUSG00000031146	1.54563	2.91931	2.75624e-13	1.67094e-11
Lcp2	ENSMUSG00000002699	1.54263	2.91325	0.000687702	0.00683556
Dmxl2	ENSMUSG00000041268	1.54024	2.90843	2.3983e-10	9.43312e-09
Vac14	ENSMUSG00000010936	1.53948	2.90689	6.09176e-34	1.44149e-31
Rab44	ENSMUSG00000064147	1.53909	2.90612	0.000880059	0.00843949
Ankrd44	ENSMUSG00000052331	1.53733	2.90257	7.67811e-09	2.42771e-07
Arap2	ENSMUSG00000037999	1.53674	2.90138	1.63612e-07	3.94147e-06
Rcan3	ENSMUSG00000059713	1.53488	2.89764	1.95284e-14	1.33256e-12
Gm12185	ENSMUSG00000048852	1.53047	2.8888	0.00464367	0.0336597
Ramp1	ENSMUSG00000034353	1.52341	2.87471	4.07253e-12	2.15259e-10
Plin3	ENSMUSG00000024197	1.52172	2.87132	5.95346e-20	6.4223e-18
Ctxn3	ENSMUSG00000069372	1.5163	2.86057	6.17605e-22	7.61419e-20
Gm18190	ENSMUSG00000098900	1.51548	2.85894	2.57026e-05	0.000387149
Tmem178b	ENSMUSG00000057716	1.50547	2.83917	1.16577e-06	2.34931e-05
Layn	ENSMUSG00000060594	1.49643	2.82143	0.000219092	0.00252498
Ilvbl	ENSMUSG00000032763	1.48951	2.80794	3.0204e-12	1.64729e-10
Zic1	ENSMUSG00000032368	1.48948	2.80787	0.0017413	0.015001
Mboat1	ENSMUSG00000038732	1.48902	2.80699	0.0001843	0.00215791
Nfkbie	ENSMUSG00000023947	1.48486	2.7989	0.00182626	0.0155729
Tceal7	ENSMUSG00000079428	1.48427	2.79775	3.28676e-14	2.1819e-12
Tex264	ENSMUSG00000040813	1.48277	2.79485	7.0242e-26	1.15789e-23
Radil	ENSMUSG00000029576	1.48264	2.7946	2.29951e-07	5.37199e-06
Gm13375	ENSMUSG00000075514	1.47599	2.78175	0.000613785	0.0061804
Gng2	ENSMUSG00000043004	1.47281	2.77562	1.31369e-10	5.4598e-09
Htatip2	ENSMUSG00000039745	1.4663	2.76313	3.66607e-11	1.68078e-09
Arhgef3	ENSMUSG00000021895	1.4629	2.75663	5.3847e-16	4.17984e-14
Car7	ENSMUSG00000031883	1.46262	2.75609	0.000384396	0.00411341
Ptprd	ENSMUSG00000028399	1.45825	2.74774	1.01998e-12	5.80006e-11
Chrnd	ENSMUSG00000026251	1.45739	2.74611	8.74378e-08	2.23874e-06
Dnaja4	ENSMUSG00000032285	1.45459	2.74079	0.00411899	0.0305822
Sdf2l1	ENSMUSG00000022769	1.45285	2.73749	0.000636463	0.00639558
Cdyl	ENSMUSG00000059288	1.45003	2.73214	4.99329e-11	2.24714e-09
Atat1	ENSMUSG00000024426	1.44637	2.72522	3.44132e-07	7.70803e-06
Wdr36	ENSMUSG00000038299	1.44603	2.72458	1.49522e-22	2.03114e-20
Ccdc57	ENSMUSG00000048445	1.44274	2.71836	3.87368e-12	2.06657e-10
Baz1a	ENSMUSG00000035021	1.44157	2.71617	4.80468e-12	2.51748e-10
Sacm1l	ENSMUSG00000025240	1.42937	2.69329	1.93754e-15	1.43564e-13
Rapgef4	ENSMUSG00000049044	1.42852	2.69171	0.00195229	0.0164609
Atp11a	ENSMUSG00000031441	1.42503	2.6852	1.3334e-41	4.34717e-39
Gm32219	ENSMUSG00000113302	1.42185	2.6793	8.15953e-10	2.98525e-08
Myo5a	ENSMUSG00000034593	1.41501	2.66662	4.27573e-21	5.09994e-19
Csf1r	ENSMUSG00000024621	1.41413	2.66498	0.00627421	0.0431547
Aurka	ENSMUSG00000027496	1.4131	2.66308	9.45115e-08	2.39478e-06
Atp6ap2	ENSMUSG00000031007	1.40988	2.65715	2.30315e-14	1.56433e-12
Iqgap2	ENSMUSG00000021676	1.40892	2.65539	8.0463e-10	2.95118e-08
Ccl6	ENSMUSG00000018927	1.40807	2.65382	1.87727e-10	7.6292e-09
Ralgps2	ENSMUSG00000026594	1.40184	2.64238	4.0597e-05	0.000585067
Rasal2	ENSMUSG00000070565	1.40098	2.6408	3.14119e-16	2.49104e-14
Zfp697	ENSMUSG00000050064	1.40095	2.64076	0.0033757	0.0259157
Cmtm4	ENSMUSG00000096188	1.40033	2.63961	2.43243e-17	2.12418e-15
Ret	ENSMUSG00000030110	1.3996	2.63828	6.2779e-15	4.44943e-13
Map4k4	ENSMUSG00000026074	1.39794	2.63524	9.76438e-19	9.742e-17
Slc25a17	ENSMUSG00000022404	1.39224	2.62486	3.19978e-10	1.21932e-08
Klhl29	ENSMUSG00000020627	1.39221	2.62481	7.65719e-09	2.42632e-07
Wdr60	ENSMUSG00000042050	1.39126	2.62308	1.36019e-25	2.14573e-23
Fam120c	ENSMUSG00000025262	1.38432	2.61049	1.53628e-14	1.06819e-12
Armcx4	ENSMUSG00000049804	1.38342	2.60885	1.93095e-17	1.69635e-15
Adam8	ENSMUSG00000025473	1.37847	2.59993	0.000151369	0.00181878
Anxa7	ENSMUSG00000021814	1.37596	2.59541	1.60648e-17	1.4198e-15
Casp3	ENSMUSG00000031628	1.37389	2.59169	0.000139217	0.00170764
Ift122	ENSMUSG00000030323	1.37182	2.58798	5.37726e-09	1.75311e-07
Psat1	ENSMUSG00000024640	1.36864	2.58227	0.000133894	0.00165073
Gm36161	ENSMUSG00000114608	1.35599	2.55973	0.00664589	0.0452655
Myh11	ENSMUSG00000018830	1.35203	2.55272	4.87132e-18	4.58122e-16
Srgap1	ENSMUSG00000020121	1.34165	2.5344	0.000605929	0.0061223
Ccdc88b	ENSMUSG00000047810	1.33942	2.5305	0.000340015	0.00370882
Mid1ip1	ENSMUSG00000008035	1.33894	2.52965	5.99981e-07	1.26289e-05
Hsf2	ENSMUSG00000019878	1.33524	2.52318	1.19653e-17	1.07038e-15
Shisal1	ENSMUSG00000062760	1.33084	2.51549	0.00284341	0.0224278
Tifab	ENSMUSG00000049625	1.32596	2.507	0.00612614	0.0424067
Whamm	ENSMUSG00000045795	1.3224	2.50081	2.53015e-10	9.89898e-09
Cotl1	ENSMUSG00000031827	1.32165	2.49952	2.54333e-10	9.92373e-09
Dnase2a	ENSMUSG00000003812	1.32133	2.49896	6.59207e-11	2.91302e-09
Acox3	ENSMUSG00000029098	1.32012	2.49686	1.02391e-10	4.36678e-09
B4galt6	ENSMUSG00000056124	1.30518	2.47114	2.61437e-08	7.44765e-07
Sh2d4a	ENSMUSG00000053886	1.3027	2.4669	4.37206e-06	7.94827e-05
Zfp385a	ENSMUSG00000000552	1.30216	2.46598	1.0547e-15	8.01735e-14
Sema3a	ENSMUSG00000028883	1.29795	2.4588	3.36852e-05	0.000494195
Ncf1	ENSMUSG00000015950	1.29231	2.44921	5.99545e-07	1.26289e-05
Srxn1	ENSMUSG00000032802	1.29182	2.44836	7.18507e-06	0.000125044
Gfod1	ENSMUSG00000051335	1.29103	2.44703	4.49253e-10	1.67284e-08
Actr3b	ENSMUSG00000056367	1.28889	2.44339	0.00246331	0.0199005
Col8a1	ENSMUSG00000068196	1.28051	2.42925	0.000104648	0.00134269
Serpinb8	ENSMUSG00000026315	1.28017	2.42867	0.00385259	0.0289853
Klhl30	ENSMUSG00000026308	1.27894	2.4266	2.06244e-08	6.02749e-07
Marchf3	ENSMUSG00000032656	1.27765	2.42444	0.00437026	0.0320321
Spats2l	ENSMUSG00000038305	1.26862	2.40931	2.94624e-07	6.72147e-06
Rttn	ENSMUSG00000023066	1.26303	2.4	5.0045e-05	0.000699248
Ankrd37	ENSMUSG00000050914	1.26207	2.3984	0.00436901	0.0320321
Maml2	ENSMUSG00000031925	1.25688	2.38979	3.77765e-10	1.41986e-08
Fnbp1	ENSMUSG00000075415	1.25554	2.38757	5.68851e-20	6.18194e-18
Acyp1	ENSMUSG00000008822	1.25436	2.38561	9.47875e-10	3.44215e-08
Ifit1	ENSMUSG00000034459	1.25217	2.382	4.08233e-05	0.000587175
Tnnt2	ENSMUSG00000026414	1.24813	2.37533	0.00262663	0.0210231
Myl4	ENSMUSG00000061086	1.24713	2.37368	3.84213e-06	7.0903e-05
H19	ENSMUSG00000000031	1.24408	2.36868	2.81641e-11	1.31591e-09
Ggh	ENSMUSG00000073987	1.24378	2.36818	2.48473e-08	7.11982e-07
Nudt14	ENSMUSG00000002804	1.2377	2.35823	0.000269222	0.00301278
Garem1	ENSMUSG00000042680	1.23125	2.34771	1.89733e-05	0.00029739
Itgb6	ENSMUSG00000026971	1.22719	2.34111	1.43866e-15	1.0714e-13
Fbxl16	ENSMUSG00000025738	1.21883	2.32757	0.00251246	0.0202306
Nabp1	ENSMUSG00000026107	1.21747	2.32539	1.63932e-14	1.13446e-12
Lgals3	ENSMUSG00000050335	1.21718	2.32491	1.48016e-05	0.000236294
Spag5	ENSMUSG00000002055	1.21221	2.31692	3.91976e-06	7.22447e-05
Spsb4	ENSMUSG00000046997	1.20435	2.30434	0.00270206	0.0215328
Osbpl10	ENSMUSG00000040875	1.1983	2.2947	0.000230012	0.00261387
Fsd1l	ENSMUSG00000054752	1.19621	2.29136	5.26992e-09	1.72194e-07
Itga9	ENSMUSG00000039115	1.19563	2.29044	5.20192e-12	2.68723e-10
Otulin	ENSMUSG00000046034	1.19543	2.29013	1.43675e-06	2.86005e-05
Zfp469	ENSMUSG00000043903	1.19244	2.28539	0.00014399	0.00174952
Nxn	ENSMUSG00000020844	1.19221	2.28503	9.82766e-19	9.742e-17
Lgals8	ENSMUSG00000057554	1.1919	2.28453	7.23955e-20	7.75266e-18
Icam1	ENSMUSG00000037405	1.19178	2.28434	4.79655e-06	8.6238e-05
Ttc28	ENSMUSG00000033209	1.18999	2.28151	2.77776e-12	1.52062e-10
Mon1b	ENSMUSG00000078908	1.18732	2.27729	1.55905e-07	3.76816e-06
Macf1	ENSMUSG00000028649	1.18547	2.27437	1.78703e-14	1.23087e-12
Slc22a23	ENSMUSG00000038267	1.18393	2.27195	1.09951e-15	8.27228e-14
Vps33b	ENSMUSG00000030534	1.18377	2.27169	1.12011e-05	0.000184642
Fbxo34	ENSMUSG00000037536	1.18321	2.27081	1.10462e-10	4.68379e-09
Trim27	ENSMUSG00000021326	1.18166	2.26838	1.22459e-13	7.64509e-12
Dennd2c	ENSMUSG00000007379	1.17424	2.25675	6.52902e-08	1.72901e-06
Postn	ENSMUSG00000027750	1.17066	2.25115	2.29962e-05	0.000349614
Adap1	ENSMUSG00000056413	1.16914	2.24877	0.0053667	0.0381696
Dnajc4	ENSMUSG00000024963	1.1662	2.2442	1.53073e-11	7.33899e-10
Alox5	ENSMUSG00000025701	1.16603	2.24393	0.00451939	0.0329478
Scai	ENSMUSG00000035236	1.16597	2.24384	6.02224e-06	0.000105432
Ttc26	ENSMUSG00000056832	1.16426	2.24119	0.00372588	0.0281759
Arhgap42	ENSMUSG00000050730	1.16033	2.23508	4.36669e-09	1.43963e-07
Phlpp1	ENSMUSG00000044340	1.16013	2.23477	8.41411e-14	5.39054e-12
Fam110b	ENSMUSG00000049119	1.16009	2.23471	0.000173525	0.00205091
Nfkb2	ENSMUSG00000025225	1.15976	2.2342	2.64306e-10	1.02312e-08
Arfgap3	ENSMUSG00000054277	1.15698	2.22991	2.22506e-05	0.00034004
Gadd45a	ENSMUSG00000036390	1.15685	2.22971	1.17537e-10	4.94093e-09
Tnfrsf1b	ENSMUSG00000028599	1.14958	2.2185	6.05494e-08	1.62102e-06
Tmem229b	ENSMUSG00000046157	1.14774	2.21566	4.57709e-05	0.000646706
Sox12	ENSMUSG00000051817	1.14771	2.21562	0.00390341	0.0293075
Trak2	ENSMUSG00000026028	1.14424	2.2103	7.5102e-21	8.81457e-19
Mpp1	ENSMUSG00000031402	1.13545	2.19687	1.23549e-09	4.42094e-08
Enox2	ENSMUSG00000031109	1.13529	2.19663	2.15727e-08	6.2672e-07
Nes	ENSMUSG00000004891	1.13523	2.19654	2.40142e-05	0.000363583
Klhl41	ENSMUSG00000075307	1.12147	2.17568	4.84911e-07	1.04466e-05
Lyz1	ENSMUSG00000069515	1.12133	2.17548	0.00090905	0.00865456
Prmt2	ENSMUSG00000020230	1.12111	2.17514	0.00019642	0.00228704
Hspa2	ENSMUSG00000059970	1.11922	2.1723	0.000195589	0.00227918
BC034090	ENSMUSG00000033722	1.11772	2.17004	0.00642177	0.0439225
Ppfibp2	ENSMUSG00000036528	1.1158	2.16716	1.82258e-10	7.44823e-09
Akip1	ENSMUSG00000031023	1.11499	2.16594	9.57907e-06	0.000161198
Nqo1	ENSMUSG00000003849	1.11492	2.16583	9.76369e-09	3.00931e-07
Nup93	ENSMUSG00000032939	1.11488	2.16577	3.49739e-07	7.82167e-06
Galnt7	ENSMUSG00000031608	1.11464	2.16541	7.92586e-07	1.63545e-05
Camk2d	ENSMUSG00000053819	1.11269	2.16248	5.31558e-24	7.79849e-22
Vma21	ENSMUSG00000073131	1.11215	2.16168	1.18804e-15	8.89275e-14
Vcl	ENSMUSG00000021823	1.109	2.15697	2.66873e-08	7.58779e-07
Zc3h12a	ENSMUSG00000042677	1.10809	2.15561	0.0032078	0.0248346
Pde3b	ENSMUSG00000030671	1.10556	2.15182	7.90162e-05	0.00105482
Pde6d	ENSMUSG00000026239	1.10524	2.15135	2.69478e-12	1.48072e-10
Ppp4r2	ENSMUSG00000052144	1.10416	2.14973	4.3747e-18	4.14072e-16
Stim2	ENSMUSG00000039156	1.10343	2.14865	1.43185e-18	1.40045e-16
Chd7	ENSMUSG00000041235	1.09996	2.14348	2.38085e-06	4.60204e-05
Fam129a	ENSMUSG00000026483	1.09894	2.14197	1.09158e-15	8.25493e-14
Far1	ENSMUSG00000030759	1.09272	2.13276	1.41437e-11	6.80334e-10
Cd14	ENSMUSG00000051439	1.09155	2.13102	0.00454942	0.0331074
Clasp2	ENSMUSG00000033392	1.08959	2.12813	1.2223e-17	1.08681e-15
Hmga1	ENSMUSG00000046711	1.0862	2.12314	1.68868e-10	6.93968e-09
Rgs12	ENSMUSG00000029101	1.08385	2.11969	0.00291789	0.0229658
A330074K22Rik	ENSMUSG00000097960	1.08189	2.11681	0.000219838	0.002528
Aif1l	ENSMUSG00000001864	1.08128	2.11591	0.00024078	0.00272008
Gpsm2	ENSMUSG00000027883	1.07732	2.11012	0.00310744	0.0242109
Il17rc	ENSMUSG00000030281	1.07669	2.10919	0.000140447	0.00171709
Tmtc1	ENSMUSG00000030306	1.07488	2.10655	8.77836e-12	4.35092e-10
Cpe	ENSMUSG00000037852	1.0748	2.10643	3.69083e-28	7.03222e-26
Ppfia4	ENSMUSG00000026458	1.07183	2.1021	0.00122407	0.0110991
Itgav	ENSMUSG00000027087	1.06691	2.09494	2.42345e-13	1.47529e-11
Fat1	ENSMUSG00000070047	1.06661	2.0945	5.93354e-06	0.000104128
Odc1	ENSMUSG00000011179	1.06636	2.09415	4.43159e-05	0.000629649
Mpeg1	ENSMUSG00000046805	1.06412	2.09089	2.28877e-06	4.44226e-05
Cpeb2	ENSMUSG00000039782	1.06324	2.08962	2.24867e-08	6.50696e-07
Abcg1	ENSMUSG00000024030	1.0624	2.0884	0.000220058	0.00252817
Amot	ENSMUSG00000041688	1.05777	2.08171	3.34936e-10	1.27302e-08
Tkfc	ENSMUSG00000034371	1.05675	2.08023	0.00191071	0.0162222
Map1b	ENSMUSG00000052727	1.05437	2.07681	5.72318e-07	1.20987e-05
Ammecr1	ENSMUSG00000042225	1.05266	2.07435	0.000115389	0.00145311
Golim4	ENSMUSG00000034109	1.05247	2.07407	6.76215e-13	3.90581e-11
Rab13	ENSMUSG00000027935	1.05246	2.07406	3.27542e-06	6.16865e-05
Pde7a	ENSMUSG00000069094	1.05227	2.0738	1.48512e-07	3.63136e-06
Serinc5	ENSMUSG00000021703	1.05039	2.07109	0.000103979	0.00133813
Sema6d	ENSMUSG00000027200	1.04999	2.07051	6.22572e-11	2.77622e-09
Plekha5	ENSMUSG00000030231	1.0498	2.07025	4.32524e-09	1.42918e-07
Unc13b	ENSMUSG00000028456	1.04829	2.06808	1.13076e-05	0.000186188
Popdc3	ENSMUSG00000019848	1.04704	2.06629	1.02071e-10	4.36678e-09
Hook1	ENSMUSG00000028572	1.04582	2.06454	2.03185e-11	9.647e-10
Ypel2	ENSMUSG00000018427	1.04102	2.05768	0.000437362	0.00461322
Paqr7	ENSMUSG00000037348	1.04058	2.05705	1.02739e-06	2.08764e-05
Ptprc	ENSMUSG00000026395	1.04032	2.05668	0.000146584	0.00177144
Golga7b	ENSMUSG00000042532	1.03751	2.05268	0.000117827	0.00148254
Odf2	ENSMUSG00000026790	1.03617	2.05078	3.73414e-10	1.40832e-08
Ninj1	ENSMUSG00000037966	1.03592	2.05042	1.34737e-09	4.77469e-08
Lman1	ENSMUSG00000041891	1.03385	2.04749	3.76197e-23	5.25636e-21
Cdkl2	ENSMUSG00000029403	1.03293	2.04618	1.20339e-05	0.000196384
Ttc39c	ENSMUSG00000024424	1.03122	2.04376	0.00683936	0.0463466
Itm2c	ENSMUSG00000026223	1.03084	2.04321	1.66645e-09	5.76616e-08
Ppp1r9a	ENSMUSG00000032827	1.02728	2.03817	2.25982e-05	0.000343919
Crlf2	ENSMUSG00000033467	1.02726	2.03815	0.00276171	0.0219605
Slc10a6	ENSMUSG00000029321	1.02501	2.03498	0.00130789	0.0117143
Sh2b2	ENSMUSG00000005057	1.02474	2.0346	0.00730329	0.0489031
Cntfr	ENSMUSG00000028444	1.02229	2.03114	4.0848e-06	7.49101e-05
Gem	ENSMUSG00000028214	1.02195	2.03066	0.000569929	0.00580655
Nin	ENSMUSG00000021068	1.02146	2.02998	4.39468e-14	2.85284e-12
Pag1	ENSMUSG00000027508	1.0136	2.01895	7.58882e-06	0.000130984
Manf	ENSMUSG00000032575	1.0135	2.0188	0.00100629	0.00940931
Ass1	ENSMUSG00000076441	1.01326	2.01847	0.000659212	0.00660608
Fnbp1l	ENSMUSG00000039735	1.01135	2.0158	7.01085e-07	1.45689e-05
Tmem71	ENSMUSG00000036944	1.01072	2.01491	0.00219081	0.0181282
H2-DMb1	ENSMUSG00000079547	1.00876	2.01217	0.00194154	0.016427
Arhgap11a	ENSMUSG00000041219	1.007	2.00972	0.00475068	0.0344014
Ccr2	ENSMUSG00000049103	1.00211	2.00292	0.00230149	0.0188843
Srpk2	ENSMUSG00000062604	1.00193	2.00267	8.82005e-09	2.74563e-07
Mical3	ENSMUSG00000051586	1.00033	2.00045	1.25406e-08	3.77788e-07
Bex1	ENSMUSG00000050071	0.998402	1.99779	2.84806e-07	6.5084e-06
Por	ENSMUSG00000005514	0.996257	1.99482	4.21802e-12	2.21801e-10
Ppfibp1	ENSMUSG00000016487	0.993174	1.99056	4.88426e-15	3.49546e-13
Uap1	ENSMUSG00000026670	0.992314	1.98937	7.58721e-18	7.08993e-16
Tnfaip8	ENSMUSG00000062210	0.991181	1.98781	0.00071296	0.00703419
Utp11	ENSMUSG00000028907	0.990012	1.9862	1.99163e-10	8.00527e-09
Prkx	ENSMUSG00000035725	0.982859	1.97638	3.45626e-09	1.16034e-07
Ldlrap1	ENSMUSG00000037295	0.979593	1.97191	1.07247e-06	2.17624e-05
H2-Ab1	ENSMUSG00000073421	0.977855	1.96954	1.42212e-05	0.000228021
Mt2	ENSMUSG00000031762	0.975216	1.96593	0.00477973	0.0345606
Plk2	ENSMUSG00000021701	0.973997	1.96427	7.41578e-06	0.00012845
Pcolce2	ENSMUSG00000015354	0.973364	1.96341	1.20875e-05	0.000196821
Atp6v1g2	ENSMUSG00000024403	0.971673	1.96111	0.00530505	0.0377817
Dip2c	ENSMUSG00000048264	0.970771	1.95989	3.18757e-11	1.47059e-09
Mrvi1	ENSMUSG00000005611	0.970157	1.95905	0.000332042	0.00362995
Pvr	ENSMUSG00000040511	0.968939	1.9574	0.000104903	0.00134413
Ltbp1	ENSMUSG00000001870	0.966038	1.95347	1.67462e-07	4.01444e-06
Ncam1	ENSMUSG00000039542	0.961497	1.94733	0.000651624	0.0065345
Chrna1	ENSMUSG00000027107	0.960676	1.94622	1.14736e-08	3.46356e-07
Ticam1	ENSMUSG00000047123	0.959018	1.94399	0.00382178	0.0287978
Tlr4	ENSMUSG00000039005	0.957327	1.94171	0.000225828	0.00258232
Yipf7	ENSMUSG00000029158	0.956169	1.94015	9.66297e-10	3.50038e-08
Sdc2	ENSMUSG00000022261	0.952791	1.93561	0.001262	0.0113658
Dgkh	ENSMUSG00000034731	0.952172	1.93478	0.000128704	0.00159343
Mtr	ENSMUSG00000021311	0.95216	1.93477	2.29204e-13	1.40111e-11
Zxdc	ENSMUSG00000034430	0.951451	1.93382	8.40935e-08	2.16066e-06
Iffo1	ENSMUSG00000038271	0.95135	1.93368	5.00522e-07	1.07043e-05
Smyd4	ENSMUSG00000018809	0.951307	1.93362	0.00252276	0.0203025
Myo1f	ENSMUSG00000024300	0.950691	1.9328	0.0026937	0.0214896
Mpc1-ps	ENSMUSG00000091498	0.949524	1.93124	2.39161e-05	0.000362472
Ctss	ENSMUSG00000038642	0.949346	1.931	5.22668e-06	9.30591e-05
H2-Aa	ENSMUSG00000036594	0.947534	1.92857	2.99384e-05	0.000443668
Csf2rb	ENSMUSG00000071713	0.945621	1.92602	0.00103572	0.00964151
Acsl3	ENSMUSG00000032883	0.94215	1.92139	0.000128942	0.00159503
Carhsp1	ENSMUSG00000008393	0.942097	1.92132	1.2816e-07	3.16006e-06
Thyn1	ENSMUSG00000035443	0.940042	1.91858	1.15223e-05	0.000188875
Capn2	ENSMUSG00000026509	0.938478	1.91651	5.79953e-07	1.22424e-05
Prox1	ENSMUSG00000010175	0.936345	1.91367	0.00147258	0.0130225
Gamt	ENSMUSG00000020150	0.935271	1.91225	9.7675e-05	0.00126813
Mitf	ENSMUSG00000035158	0.933548	1.90997	1.54066e-08	4.5755e-07
Kdsr	ENSMUSG00000009905	0.931653	1.90746	5.35883e-05	0.000741692
1700017B05Rik	ENSMUSG00000032300	0.930571	1.90603	0.00346739	0.0265225
Nedd4l	ENSMUSG00000024589	0.92851	1.90331	3.28394e-08	9.22963e-07
Sdccag8	ENSMUSG00000026504	0.927215	1.9016	4.94896e-06	8.85441e-05
Pml	ENSMUSG00000036986	0.925541	1.8994	3.10161e-07	7.02219e-06
Micall1	ENSMUSG00000033039	0.925474	1.89931	1.77452e-05	0.000279036
Cd53	ENSMUSG00000040747	0.919076	1.8909	0.00687289	0.0465523
Gtf2f2	ENSMUSG00000067995	0.917967	1.88945	0.000220383	0.00252992
Plcb4	ENSMUSG00000039943	0.914507	1.88492	2.21505e-08	6.42233e-07
Itprid2	ENSMUSG00000027007	0.914242	1.88458	2.85787e-11	1.33104e-09
Mpc1	ENSMUSG00000023861	0.913424	1.88351	2.94125e-10	1.13257e-08
Ckap4	ENSMUSG00000046841	0.910064	1.87913	0.000394051	0.00419834
Tspo	ENSMUSG00000041736	0.908863	1.87757	4.16202e-07	9.14086e-06
9230114K14Rik	ENSMUSG00000097145	0.905827	1.87362	0.00320629	0.0248346
Wls	ENSMUSG00000028173	0.905468	1.87315	1.36041e-10	5.63801e-09
Cdk6	ENSMUSG00000040274	0.905455	1.87313	0.00236004	0.0192356
Cblb	ENSMUSG00000022637	0.90494	1.87247	3.37485e-07	7.57904e-06
Ifih1	ENSMUSG00000026896	0.902933	1.86986	9.98239e-05	0.00129146
Mknk2	ENSMUSG00000020190	0.90266	1.86951	8.58176e-05	0.00113222
Dock10	ENSMUSG00000038608	0.901092	1.86748	2.04527e-05	0.000317843
Rassf4	ENSMUSG00000042129	0.89824	1.86379	0.00052564	0.0054079
Inpp4b	ENSMUSG00000037940	0.898218	1.86376	0.00159423	0.0139055
Itgb2	ENSMUSG00000000290	0.897166	1.8624	0.000857593	0.00826116
Capns1	ENSMUSG00000001794	0.896564	1.86163	2.71128e-20	3.01342e-18
Cib1	ENSMUSG00000030538	0.89377	1.85802	0.00358147	0.0272671
Ccl9	ENSMUSG00000019122	0.892741	1.8567	0.00124242	0.0112308
Cd74	ENSMUSG00000024610	0.889822	1.85295	0.000225184	0.00257779
Mtcl1	ENSMUSG00000052105	0.887589	1.85008	0.000225097	0.00257779
Asf1a	ENSMUSG00000019857	0.884518	1.84615	0.000314226	0.00346617
Ro60	ENSMUSG00000018199	0.883836	1.84527	6.35206e-05	0.00086932
Xpnpep1	ENSMUSG00000025027	0.882387	1.84342	1.49202e-09	5.19937e-08
H2-Eb1	ENSMUSG00000060586	0.881991	1.84292	0.000289727	0.0032177
Tmem198b	ENSMUSG00000047090	0.881755	1.84261	0.000524694	0.00540195
Dbr1	ENSMUSG00000032469	0.8765	1.83592	0.00616926	0.0425525
Gab2	ENSMUSG00000004508	0.875256	1.83433	1.20436e-06	2.42044e-05
Tyw3	ENSMUSG00000047583	0.874939	1.83393	0.00274528	0.0218417
Crhr2	ENSMUSG00000003476	0.870652	1.82849	1.96158e-10	7.92793e-09
Cracr2b	ENSMUSG00000048200	0.869773	1.82738	0.00326107	0.0251673
Rras2	ENSMUSG00000055723	0.869524	1.82706	0.000665658	0.0066525
Nckap1l	ENSMUSG00000022488	0.866173	1.82282	0.00193161	0.0163807
Eya1	ENSMUSG00000025932	0.863592	1.81956	1.30475e-09	4.64659e-08
Rnd3	ENSMUSG00000017144	0.86221	1.81782	2.8761e-05	0.00042925
Osbpl8	ENSMUSG00000020189	0.861931	1.81747	4.22984e-07	9.27593e-06
Me2	ENSMUSG00000024556	0.860474	1.81563	0.00100446	0.00939826
Relb	ENSMUSG00000002983	0.858981	1.81376	0.000240842	0.00272008
Ank3	ENSMUSG00000069601	0.856271	1.81035	4.23612e-17	3.61326e-15
Slain2	ENSMUSG00000036087	0.855394	1.80925	1.38293e-08	4.14908e-07
Slc39a6	ENSMUSG00000024270	0.854509	1.80814	0.00714724	0.048063
Zfhx4	ENSMUSG00000025255	0.854174	1.80772	8.43306e-06	0.000144239
Ubn2	ENSMUSG00000038538	0.853741	1.80718	6.50896e-08	1.72682e-06
Tex261	ENSMUSG00000014748	0.851857	1.80482	5.22846e-13	3.05605e-11
Gdi2	ENSMUSG00000021218	0.850712	1.80339	1.06455e-07	2.65612e-06
Rfwd3	ENSMUSG00000033596	0.848883	1.80111	9.76531e-06	0.000163921
Tor3a	ENSMUSG00000060519	0.84785	1.79982	0.000646801	0.00649057
Ahnak2	ENSMUSG00000072812	0.846355	1.79795	0.000866034	0.00832061
St8sia5	ENSMUSG00000025425	0.84406	1.79509	3.51122e-10	1.33109e-08
Fcrls	ENSMUSG00000015852	0.839752	1.78974	0.00404252	0.0301208
Pirb	ENSMUSG00000058818	0.838574	1.78828	0.00514315	0.0367536
Fcgr2b	ENSMUSG00000026656	0.838491	1.78818	0.00133943	0.0119603
Rras	ENSMUSG00000038387	0.836262	1.78542	1.96899e-06	3.8619e-05
Tmco3	ENSMUSG00000038497	0.835744	1.78478	5.05985e-07	1.08054e-05
Bcl2	ENSMUSG00000057329	0.832378	1.78062	0.00178993	0.0153388
Tspan15	ENSMUSG00000037031	0.831922	1.78006	0.00236569	0.019271
Cadm1	ENSMUSG00000032076	0.831355	1.77936	0.00081929	0.00792341
Mthfd2	ENSMUSG00000005667	0.830528	1.77834	0.00249768	0.0201448
Adpgk	ENSMUSG00000025236	0.830516	1.77832	7.2519e-05	0.000982388
Azi2	ENSMUSG00000039285	0.830252	1.778	2.41438e-07	5.60465e-06
Cryz	ENSMUSG00000028199	0.82862	1.77599	1.10999e-05	0.000183179
Rev3l	ENSMUSG00000019841	0.828406	1.77572	4.21697e-06	7.7045e-05
Cfap36	ENSMUSG00000020462	0.828024	1.77525	9.83327e-05	0.00127554
Wrn	ENSMUSG00000031583	0.826565	1.77346	0.000252261	0.00283596
Lancl1	ENSMUSG00000026000	0.826301	1.77313	8.77693e-09	2.73971e-07
Tmem62	ENSMUSG00000054484	0.82607	1.77285	0.00490284	0.0353463
Cep170	ENSMUSG00000057335	0.824616	1.77106	1.30156e-05	0.000210763
Crem	ENSMUSG00000063889	0.822656	1.76866	9.20692e-05	0.00119853
Irf5	ENSMUSG00000029771	0.820925	1.76654	0.0041364	0.03068
Cds2	ENSMUSG00000058793	0.820309	1.76578	1.06743e-11	5.22008e-10
Dbnl	ENSMUSG00000020476	0.819731	1.76508	5.65949e-06	0.000100037
Plekha6	ENSMUSG00000041757	0.817968	1.76292	2.54513e-08	7.26451e-07
Metrn	ENSMUSG00000002274	0.817898	1.76284	2.20347e-05	0.000337092
Pax7	ENSMUSG00000028736	0.817754	1.76266	0.00582706	0.040709
Tatdn2	ENSMUSG00000056952	0.817714	1.76261	1.08161e-06	2.19175e-05
Mllt3	ENSMUSG00000028496	0.813978	1.75805	6.4818e-12	3.26785e-10
Rnh1	ENSMUSG00000038650	0.813333	1.75727	0.000310288	0.00343306
Tmem184c	ENSMUSG00000031617	0.81104	1.75448	2.59541e-06	4.99047e-05
Azin1	ENSMUSG00000037458	0.807105	1.7497	0.00397517	0.0296849
Map3k7cl	ENSMUSG00000025610	0.80479	1.74689	0.000818574	0.0079217
Nsdhl	ENSMUSG00000031349	0.803837	1.74574	0.00167365	0.0144947
Epb41l4b	ENSMUSG00000028434	0.803205	1.74497	0.000541493	0.00555153
Prnp	ENSMUSG00000079037	0.802862	1.74456	1.13424e-13	7.14184e-12
Xrcc2	ENSMUSG00000028933	0.801772	1.74324	0.000717307	0.00707232
Fgd6	ENSMUSG00000020021	0.800019	1.74112	0.000898059	0.00858333
Tle3	ENSMUSG00000032280	0.79963	1.74065	0.000309703	0.00342918
Frmd8	ENSMUSG00000024816	0.798576	1.73938	0.00611288	0.0423428
Arl6ip5	ENSMUSG00000035199	0.7947	1.73472	2.98687e-06	5.65424e-05
Hspa5	ENSMUSG00000026864	0.793617	1.73341	0.000858814	0.0082675
S100a1	ENSMUSG00000044080	0.791397	1.73075	0.00112919	0.0103817
Cybb	ENSMUSG00000015340	0.788978	1.72785	0.000667741	0.00666878
Ggt5	ENSMUSG00000006344	0.785962	1.72424	0.00343643	0.0263406
Mad1l1	ENSMUSG00000029554	0.785424	1.7236	0.00396041	0.0295992
Arhgap10	ENSMUSG00000037148	0.784219	1.72216	6.63998e-08	1.74579e-06
Reps1	ENSMUSG00000019854	0.782647	1.72028	4.45116e-05	0.000631557
Bms1	ENSMUSG00000030138	0.778523	1.71537	9.84531e-11	4.24825e-09
Pdpr	ENSMUSG00000033624	0.776267	1.71269	7.78912e-05	0.0010436
Mapk6	ENSMUSG00000042688	0.775046	1.71124	8.83683e-06	0.000150226
Ccdc88a	ENSMUSG00000032740	0.771337	1.70685	0.00387366	0.0291289
Arhgap45	ENSMUSG00000035697	0.7696	1.7048	0.00180815	0.0154678
Piezo1	ENSMUSG00000014444	0.769532	1.70472	5.10853e-08	1.40351e-06
Nav2	ENSMUSG00000052512	0.767961	1.70286	4.96572e-06	8.87358e-05
Ifitm3	ENSMUSG00000025492	0.767025	1.70176	4.9829e-06	8.89345e-05
Abca5	ENSMUSG00000018800	0.766689	1.70136	4.91241e-07	1.0552e-05
Fhl3	ENSMUSG00000032643	0.763806	1.69796	1.33291e-07	3.28105e-06
Fam214b	ENSMUSG00000036002	0.762808	1.69679	0.0020235	0.0169833
Uhrf1bp1l	ENSMUSG00000019951	0.762312	1.69621	0.00641107	0.0438698
Wwp1	ENSMUSG00000041058	0.760429	1.69399	6.57921e-08	1.73292e-06
Itgb1	ENSMUSG00000025809	0.757804	1.69091	1.54146e-06	3.05192e-05
Slbp	ENSMUSG00000004642	0.754504	1.68705	0.00292735	0.0230033
Hras	ENSMUSG00000025499	0.752855	1.68512	1.59188e-06	3.14751e-05
Polr1c	ENSMUSG00000067148	0.750249	1.68208	0.000902546	0.0086094
Myo10	ENSMUSG00000022272	0.749178	1.68084	2.31353e-09	7.8569e-08
Anxa4	ENSMUSG00000029994	0.747046	1.67835	4.03279e-05	0.000582333
Rpl3	ENSMUSG00000060036	0.746837	1.67811	4.89413e-06	8.77772e-05
Cdh15	ENSMUSG00000031962	0.746357	1.67755	4.08619e-07	9.01481e-06
Pdcl3	ENSMUSG00000026078	0.745495	1.67655	7.3311e-06	0.000127284
Tcirg1	ENSMUSG00000001750	0.74355	1.67429	0.00044985	0.00471411
Clcn3	ENSMUSG00000004319	0.742292	1.67283	5.39116e-08	1.47014e-06
Apobec3	ENSMUSG00000009585	0.741001	1.67134	0.00282185	0.0223057
Cep63	ENSMUSG00000032534	0.740837	1.67114	1.95185e-07	4.61865e-06
App	ENSMUSG00000022892	0.740439	1.67068	3.25354e-12	1.76135e-10
Pcdhgc3	ENSMUSG00000102918	0.737107	1.66683	1.84658e-07	4.38369e-06
Slc29a3	ENSMUSG00000020100	0.736335	1.66594	0.00538516	0.0382409
Nampt	ENSMUSG00000020572	0.736269	1.66586	7.05947e-11	3.10088e-09
Il13ra1	ENSMUSG00000017057	0.735081	1.66449	0.00240998	0.0195666
Krcc1	ENSMUSG00000053012	0.734778	1.66414	8.84769e-07	1.80786e-05
Map1a	ENSMUSG00000027254	0.732691	1.66174	3.42562e-06	6.4022e-05
Pmm1	ENSMUSG00000022474	0.732233	1.66121	0.000165887	0.00197382
Tmem100	ENSMUSG00000069763	0.728042	1.65639	0.000321189	0.00352943
Prep	ENSMUSG00000019849	0.724634	1.65248	2.72653e-08	7.73712e-07
Tbc1d20	ENSMUSG00000027465	0.723335	1.65099	0.000743947	0.00728602
Stradb	ENSMUSG00000026027	0.723266	1.65091	5.63542e-12	2.89081e-10
Rngtt	ENSMUSG00000028274	0.723094	1.65072	0.00218245	0.0180692
Sufu	ENSMUSG00000025231	0.723077	1.6507	0.00038984	0.00415952
Zfp217	ENSMUSG00000052056	0.72258	1.65013	0.000203171	0.00235259
Tceal8	ENSMUSG00000051579	0.722184	1.64968	0.00425532	0.0313875
Bace1	ENSMUSG00000032086	0.721748	1.64918	5.07475e-07	1.08058e-05
Taok3	ENSMUSG00000061288	0.721248	1.64861	0.00133015	0.0118919
Bcl2l13	ENSMUSG00000009112	0.72025	1.64747	7.62811e-09	2.42234e-07
P2rx4	ENSMUSG00000029470	0.720193	1.6474	0.00334346	0.0257086
Atp13a3	ENSMUSG00000022533	0.717529	1.64436	8.35908e-06	0.000143434
1110032A03Rik	ENSMUSG00000037971	0.715413	1.64195	0.00119504	0.0108829
Fam222b	ENSMUSG00000037750	0.714841	1.6413	0.00104295	0.0096965
Rabgap1l	ENSMUSG00000026721	0.71452	1.64094	0.000323329	0.00354526
Slc66a2	ENSMUSG00000034006	0.713748	1.64006	0.00145307	0.012881
Apc	ENSMUSG00000005871	0.713134	1.63936	1.51843e-08	4.51865e-07
Rfx5	ENSMUSG00000005774	0.712147	1.63824	0.000345978	0.00376267
Ehd4	ENSMUSG00000027293	0.71206	1.63814	0.000763764	0.00745661
Haghl	ENSMUSG00000061046	0.710589	1.63647	0.00617883	0.0425785
C1qtnf1	ENSMUSG00000017446	0.709388	1.63511	0.000114658	0.00144514
Lrrc30	ENSMUSG00000073375	0.708571	1.63418	0.00162108	0.0140977
Dclk1	ENSMUSG00000027797	0.708178	1.63374	0.00562138	0.0395735
Tspan17	ENSMUSG00000025875	0.706642	1.632	0.00043773	0.00461322
Pla2r1	ENSMUSG00000054580	0.706175	1.63147	0.000456364	0.00476874
Aopep	ENSMUSG00000021458	0.706035	1.63131	0.00119743	0.0108912
Ctnnbip1	ENSMUSG00000028988	0.702808	1.62767	6.9554e-05	0.000945715
Qsox1	ENSMUSG00000033684	0.701722	1.62645	0.00300175	0.0234873
Dhx15	ENSMUSG00000029169	0.700481	1.62505	1.63e-08	4.8116e-07
Cpd	ENSMUSG00000020841	0.700465	1.62503	1.78279e-09	6.11106e-08
Glg1	ENSMUSG00000003316	0.69927	1.62368	6.50477e-11	2.88313e-09
Ndfip2	ENSMUSG00000053253	0.698642	1.62298	0.00452673	0.032975
Mcc	ENSMUSG00000071856	0.697315	1.62148	0.00163184	0.0141671
Snta1	ENSMUSG00000027488	0.69731	1.62148	1.49021e-12	8.31288e-11
Cry2	ENSMUSG00000068742	0.697249	1.62141	8.31132e-06	0.000142781
Myo18a	ENSMUSG00000000631	0.696539	1.62061	0.00109373	0.0100919
Pabpc1	ENSMUSG00000022283	0.696005	1.62001	4.57474e-13	2.70629e-11
1810058I24Rik	ENSMUSG00000073155	0.695498	1.61944	7.93272e-05	0.00105801
Mrpl17	ENSMUSG00000030879	0.693501	1.6172	6.02176e-06	0.000105432
Eif3h	ENSMUSG00000022312	0.692856	1.61648	7.08502e-12	3.53552e-10
Ctnna1	ENSMUSG00000037815	0.691527	1.61499	4.35368e-11	1.96532e-09
Rtca	ENSMUSG00000000339	0.689304	1.61251	3.62715e-05	0.00052844
Pms2	ENSMUSG00000079109	0.68886	1.61201	0.00664969	0.0452703
Wdr1	ENSMUSG00000005103	0.688858	1.61201	0.0015981	0.0139309
Ddhd2	ENSMUSG00000061313	0.688674	1.6118	0.000228154	0.00259839
Siah1a	ENSMUSG00000036840	0.688149	1.61121	0.00344373	0.0263827
Swi5	ENSMUSG00000044627	0.687677	1.61069	7.74754e-09	2.43915e-07
Rps6ka1	ENSMUSG00000003644	0.68687	1.60979	0.000737229	0.0072444
Ifi35	ENSMUSG00000010358	0.685214	1.60794	0.000378628	0.00405464
Rfx7	ENSMUSG00000037674	0.684859	1.60755	1.28776e-05	0.00020899
Ifi30	ENSMUSG00000031838	0.684463	1.6071	0.00141483	0.0125572
Skap2	ENSMUSG00000059182	0.681607	1.60392	0.00263106	0.0210356
F2r	ENSMUSG00000048376	0.680646	1.60286	0.000743156	0.00728313
Mettl21a	ENSMUSG00000025956	0.680003	1.60214	0.00120369	0.0109302
Stk38	ENSMUSG00000024006	0.67945	1.60153	9.37718e-08	2.38015e-06
Scn7a	ENSMUSG00000034810	0.679098	1.60114	0.000978283	0.00919435
Nol3	ENSMUSG00000014776	0.678366	1.60033	3.00555e-08	8.46342e-07
Ceacam1	ENSMUSG00000074272	0.677656	1.59954	0.0070986	0.0478381
Cep170b	ENSMUSG00000072825	0.676523	1.59828	0.00299698	0.023475
Chrnb1	ENSMUSG00000041189	0.675968	1.59767	4.51079e-05	0.000638782
Pcdh7	ENSMUSG00000029108	0.674804	1.59638	0.00513687	0.0367266
Tdrp	ENSMUSG00000050052	0.673975	1.59546	0.00177102	0.0152123
Tubb5	ENSMUSG00000001525	0.673419	1.59485	4.27969e-05	0.000611962
Fam214a	ENSMUSG00000034858	0.673214	1.59462	5.26275e-05	0.000731154
Armh4	ENSMUSG00000036242	0.67307	1.59446	0.00673492	0.0457233
Raph1	ENSMUSG00000026014	0.672362	1.59368	1.77946e-06	3.50422e-05
Wsb2	ENSMUSG00000029364	0.671443	1.59266	6.52825e-12	3.28e-10
Wbp1l	ENSMUSG00000047731	0.671205	1.5924	3.69862e-07	8.22157e-06
Gm572	ENSMUSG00000070577	0.670868	1.59203	0.00204294	0.0170877
Itm2b	ENSMUSG00000022108	0.669339	1.59034	3.67136e-08	1.02987e-06
Ctso	ENSMUSG00000028015	0.668444	1.58936	0.00432063	0.0317416
Fnip2	ENSMUSG00000061175	0.667668	1.5885	0.00354542	0.0270207
Bag3	ENSMUSG00000030847	0.66536	1.58596	0.000144055	0.00174952
Nln	ENSMUSG00000021710	0.663	1.58337	0.00238626	0.0194062
Slc35f5	ENSMUSG00000026342	0.662639	1.58298	8.22839e-05	0.00108854
Cyld	ENSMUSG00000036712	0.660836	1.581	0.000211726	0.00244778
Golga2	ENSMUSG00000002546	0.660569	1.58071	7.89241e-09	2.47943e-07
Fam53a	ENSMUSG00000037339	0.657922	1.57781	2.96789e-07	6.75069e-06
Cog3	ENSMUSG00000034893	0.657873	1.57776	3.49502e-05	0.000511731
Ubtd1	ENSMUSG00000025171	0.657839	1.57772	0.00102147	0.00953913
Cd99l2	ENSMUSG00000035776	0.656854	1.57664	0.000420574	0.00445827
Atg13	ENSMUSG00000027244	0.655267	1.57491	2.383e-07	5.54937e-06
Hirip3	ENSMUSG00000042606	0.654686	1.57427	0.00128718	0.0115509
Ciao2b	ENSMUSG00000031879	0.651699	1.57102	0.000226923	0.00258879
Tmem214	ENSMUSG00000038828	0.648232	1.56725	0.00164678	0.0142789
Pikfyve	ENSMUSG00000025949	0.640956	1.55936	0.000601355	0.00608447
Ablim1	ENSMUSG00000025085	0.640454	1.55882	0.00160022	0.0139411
Ostf1	ENSMUSG00000024725	0.640426	1.55879	0.000125468	0.00156127
Cog1	ENSMUSG00000018661	0.639264	1.55753	3.53398e-05	0.00051692
Usp40	ENSMUSG00000005501	0.637687	1.55583	0.000519099	0.00535562
Mid1	ENSMUSG00000035299	0.637155	1.55526	0.007234	0.0485499
Rsph3b	ENSMUSG00000023806	0.636596	1.55466	0.00057725	0.00587706
Psmd8	ENSMUSG00000030591	0.636298	1.55434	0.000324602	0.00355657
Tmcc3	ENSMUSG00000020023	0.634717	1.55263	1.68455e-07	4.03165e-06
Nans	ENSMUSG00000028334	0.634624	1.55253	0.000836479	0.00806837
Akap7	ENSMUSG00000039166	0.634494	1.55239	0.00439978	0.0322263
Psmd11	ENSMUSG00000017428	0.634359	1.55225	0.0018919	0.0160812
Erlin1	ENSMUSG00000025198	0.634106	1.55198	0.00575056	0.0403089
Lrrc58	ENSMUSG00000034158	0.633578	1.55141	0.000416061	0.00442001
Tram1	ENSMUSG00000025935	0.629775	1.54732	0.00424084	0.0313122
Gas5	ENSMUSG00000053332	0.629468	1.54699	0.00703786	0.0475599
Mpp6	ENSMUSG00000038388	0.629055	1.54655	1.05589e-09	3.79681e-08
Cyb5r3	ENSMUSG00000018042	0.627227	1.54459	1.98189e-05	0.000308994
Mdm2	ENSMUSG00000020184	0.626581	1.5439	7.84034e-07	1.62008e-05
Eid1	ENSMUSG00000091337	0.626429	1.54374	5.27909e-05	0.00073273
Golga3	ENSMUSG00000029502	0.625603	1.54286	4.0294e-05	0.000582333
Polr3h	ENSMUSG00000022476	0.624489	1.54166	0.00397592	0.0296849
Wdr41	ENSMUSG00000042015	0.624071	1.54122	0.000122453	0.00153024
Erap1	ENSMUSG00000021583	0.623786	1.54091	4.35464e-05	0.000621469
Zfp62	ENSMUSG00000046311	0.62271	1.53976	8.82081e-06	0.000150195
Cask	ENSMUSG00000031012	0.620251	1.53714	0.0010421	0.00969481
Eif2b1	ENSMUSG00000029388	0.618436	1.53521	2.08795e-06	4.0843e-05
Cptp	ENSMUSG00000029073	0.618213	1.53497	0.00350097	0.0267514
Ptar1	ENSMUSG00000074925	0.617628	1.53435	0.00012479	0.00155548
Snap47	ENSMUSG00000009894	0.617056	1.53374	0.00012869	0.00159343
Cdan1	ENSMUSG00000027284	0.615034	1.53159	0.00445499	0.0325981
Rnf19a	ENSMUSG00000022280	0.612042	1.52842	0.00501705	0.0359928
Eef1a1	ENSMUSG00000037742	0.609598	1.52583	5.28713e-06	9.39074e-05
Pdia3	ENSMUSG00000027248	0.605618	1.52163	8.00008e-05	0.00106506
Zfp672	ENSMUSG00000049755	0.604177	1.52011	4.43317e-05	0.000629649
Hsp90b1	ENSMUSG00000020048	0.60372	1.51963	0.000418904	0.00444695
Nkiras2	ENSMUSG00000017837	0.60197	1.51779	0.000764924	0.00745661
Ifi27	ENSMUSG00000064215	0.601294	1.51708	0.000168358	0.00199514
Npm1	ENSMUSG00000057113	0.600731	1.51648	2.16068e-07	5.0638e-06
Reep5	ENSMUSG00000005873	0.600328	1.51606	2.18839e-10	8.67727e-09
Cdip1	ENSMUSG00000004071	0.599564	1.51526	7.51321e-07	1.55907e-05
Pdia6	ENSMUSG00000020571	0.599203	1.51488	0.00174672	0.01503
Aida	ENSMUSG00000042901	0.596023	1.51154	1.90857e-05	0.000298616
Parm1	ENSMUSG00000034981	0.595553	1.51105	0.000265017	0.00297026
Map1lc3a	ENSMUSG00000027602	0.59478	1.51024	6.462e-06	0.000112862
Strn	ENSMUSG00000024077	0.594487	1.50994	0.000582711	0.00592443
Ak2	ENSMUSG00000028792	0.594104	1.50953	0.000422866	0.00447609
Efcab2	ENSMUSG00000026495	0.592209	1.50755	0.000228296	0.00259839
2700097O09Rik	ENSMUSG00000062198	0.591784	1.50711	0.00370283	0.0280311
Lnpep	ENSMUSG00000023845	0.591116	1.50641	5.10078e-05	0.000712022
Pomp	ENSMUSG00000029649	0.590634	1.50591	1.22036e-06	2.44589e-05
Sirpa	ENSMUSG00000037902	0.590102	1.50535	0.00583969	0.0407461
Mob1b	ENSMUSG00000006262	0.58948	1.5047	1.10692e-05	0.000182878
Ints6l	ENSMUSG00000035967	0.585412	1.50047	0.00127347	0.0114549
Lyz2	ENSMUSG00000069516	0.585317	1.50037	0.000165558	0.00197151
Atp6v0e	ENSMUSG00000015575	0.584547	1.49957	0.00418593	0.0309691
Snx13	ENSMUSG00000020590	0.584052	1.49905	4.16833e-05	0.000597786
Ankrd10	ENSMUSG00000031508	0.584037	1.49904	0.000867837	0.00833248
Chuk	ENSMUSG00000025199	0.583946	1.49894	5.6622e-05	0.000780734
Ar	ENSMUSG00000046532	0.582363	1.4973	4.43342e-05	0.000629649
Jup	ENSMUSG00000001552	0.582319	1.49725	1.00757e-07	2.53552e-06
Tspan12	ENSMUSG00000029669	0.582164	1.49709	0.00090605	0.0086316
Prdx6	ENSMUSG00000026701	0.581143	1.49603	0.000280467	0.00312669
Mkrn1	ENSMUSG00000029922	0.581098	1.49599	0.00735121	0.049179
Megf9	ENSMUSG00000039270	0.580926	1.49581	0.00556433	0.0392473
Zfp641	ENSMUSG00000022987	0.579172	1.49399	0.00117828	0.010757
Ppp1r14b	ENSMUSG00000056612	0.578896	1.49371	0.000695526	0.00689464
Pomgnt1	ENSMUSG00000028700	0.57886	1.49367	8.02695e-08	2.06602e-06
Gtf2b	ENSMUSG00000028271	0.578493	1.49329	0.00733199	0.0490728
Eif4ebp1	ENSMUSG00000031490	0.57467	1.48934	0.000413862	0.00439983
Cd59a	ENSMUSG00000032679	0.573878	1.48852	0.00450368	0.0329051
Tgfbr3	ENSMUSG00000029287	0.573548	1.48818	0.0001346	0.00165804
Mast2	ENSMUSG00000003810	0.572086	1.48667	4.48334e-06	8.13042e-05
Plxna1	ENSMUSG00000030084	0.571493	1.48606	0.000157215	0.00188594
Xbp1	ENSMUSG00000020484	0.571192	1.48575	0.00336127	0.0258184
Parp14	ENSMUSG00000034422	0.570395	1.48493	0.00395732	0.0295912
Clock	ENSMUSG00000029238	0.570227	1.48476	0.00110592	0.0101951
Nme6	ENSMUSG00000032478	0.56899	1.48348	0.000786604	0.0076375
Tceal5	ENSMUSG00000054034	0.568753	1.48324	0.00394259	0.0295412
Mdm4	ENSMUSG00000054387	0.568182	1.48265	0.000227481	0.00259314
Bin1	ENSMUSG00000024381	0.566021	1.48043	3.36546e-06	6.3139e-05
C1qa	ENSMUSG00000036887	0.562287	1.47661	0.00605937	0.0420317
Ppp2r5c	ENSMUSG00000017843	0.562209	1.47653	2.35148e-08	6.76442e-07
Atp1a1	ENSMUSG00000033161	0.558879	1.47312	9.73207e-06	0.00016355
Tmem43	ENSMUSG00000030095	0.558355	1.47259	0.000449144	0.00471007
Actr1b	ENSMUSG00000037351	0.557199	1.47141	0.000104699	0.00134269
Wdr44	ENSMUSG00000036769	0.556962	1.47117	0.00119728	0.0108912
Eea1	ENSMUSG00000036499	0.552277	1.4664	6.76148e-05	0.000920201
Cdk4	ENSMUSG00000006728	0.551965	1.46608	0.0031326	0.0243682
Ppia	ENSMUSG00000071866	0.55165	1.46576	7.34579e-06	0.000127388
Stbd1	ENSMUSG00000047963	0.546541	1.46058	0.000182264	0.00213748
Dpp3	ENSMUSG00000063904	0.546519	1.46056	0.00103205	0.00961921
Tmbim4	ENSMUSG00000020225	0.543427	1.45743	0.00165944	0.0143802
Arl8a	ENSMUSG00000026426	0.542684	1.45668	0.0020263	0.0169874
Prpf3	ENSMUSG00000015748	0.542229	1.45622	0.00300976	0.0235374
Mtpn	ENSMUSG00000029840	0.541207	1.45519	9.00999e-05	0.00117812
Sugt1	ENSMUSG00000022024	0.540853	1.45483	5.93735e-08	1.59536e-06
Flot2	ENSMUSG00000061981	0.540429	1.45441	6.46999e-06	0.000112867
Slc35b2	ENSMUSG00000037089	0.540094	1.45407	0.00407804	0.0303361
Eif4e3	ENSMUSG00000093661	0.538566	1.45253	0.000241907	0.00273001
Pten	ENSMUSG00000013663	0.537976	1.45193	2.00047e-05	0.000311559
Cox7a2l	ENSMUSG00000024248	0.537445	1.4514	7.76073e-05	0.0010417
Tbl2	ENSMUSG00000005374	0.536109	1.45006	0.00540132	0.0383001
Papola	ENSMUSG00000021111	0.535497	1.44944	0.00595396	0.0414505
Iws1	ENSMUSG00000024384	0.530943	1.44487	0.00116951	0.0106836
Cacng1	ENSMUSG00000020722	0.528846	1.44277	3.284e-05	0.00048373
Ogfr	ENSMUSG00000049401	0.527066	1.441	0.000361965	0.00391045
Sh3d19	ENSMUSG00000028082	0.526748	1.44068	0.0036843	0.0279052
Ablim3	ENSMUSG00000032735	0.525838	1.43977	0.00122633	0.0111059
Rab8b	ENSMUSG00000036943	0.525209	1.43914	0.00304952	0.0238103
Ndfip1	ENSMUSG00000024425	0.52517	1.4391	1.48835e-05	0.000237344
Hmcn2	ENSMUSG00000055632	0.525142	1.43908	0.00263767	0.0210655
Rrm1	ENSMUSG00000030978	0.524433	1.43837	0.00139786	0.0124216
Atp1b3	ENSMUSG00000032412	0.521848	1.43579	0.000595042	0.00602891
Tmem131	ENSMUSG00000026116	0.521469	1.43542	3.54045e-06	6.58327e-05
Filip1	ENSMUSG00000034898	0.521069	1.43502	1.50789e-06	2.9895e-05
Ctbp2	ENSMUSG00000030970	0.52072	1.43467	0.00234411	0.0191377
Heatr5a	ENSMUSG00000035181	0.520588	1.43454	0.00193984	0.016422
Bgn	ENSMUSG00000031375	0.520187	1.43414	0.00287459	0.0226379
Snx2	ENSMUSG00000034484	0.51932	1.43328	0.000475176	0.00493958
Aebp2	ENSMUSG00000030232	0.515785	1.42977	3.68679e-05	0.000535534
Zfc3h1	ENSMUSG00000034163	0.515688	1.42968	0.000587442	0.00596014
Esd	ENSMUSG00000021996	0.514355	1.42836	0.000147208	0.00177606
Ptpn1	ENSMUSG00000027540	0.514199	1.4282	0.000549383	0.00562064
Gna13	ENSMUSG00000020611	0.513109	1.42712	0.00128325	0.0115359
Nsa2	ENSMUSG00000060739	0.512227	1.42625	0.000204157	0.00236213
Txndc17	ENSMUSG00000020803	0.511889	1.42592	0.00227263	0.0186893
Ndrg3	ENSMUSG00000027634	0.511343	1.42538	0.00632372	0.0434295
Stom	ENSMUSG00000026880	0.511123	1.42516	0.00708578	0.0477956
Tbc1d10b	ENSMUSG00000042492	0.508832	1.4229	0.000794475	0.00770373
Kdm1a	ENSMUSG00000036940	0.508553	1.42262	0.00231202	0.0189496
Rnf19b	ENSMUSG00000028793	0.508265	1.42234	0.00363639	0.0275863
Add3	ENSMUSG00000025026	0.507967	1.42204	0.00122554	0.0111055
Rhoq	ENSMUSG00000024143	0.505527	1.41964	2.6638e-06	5.10191e-05
Rsph3a	ENSMUSG00000073471	0.504065	1.4182	0.00742081	0.0495543
Cul5	ENSMUSG00000032030	0.503518	1.41767	2.48138e-07	5.73233e-06
Slc4a7	ENSMUSG00000021733	0.502347	1.41652	0.006286	0.0431953
Sec61a1	ENSMUSG00000030082	0.502259	1.41643	0.00241443	0.019581
Wac	ENSMUSG00000024283	0.501988	1.41616	0.000533403	0.00547624
Suco	ENSMUSG00000040297	0.501847	1.41603	0.00691396	0.0467872
Eno1	ENSMUSG00000063524	0.501467	1.41565	3.39541e-06	6.35804e-05
Txndc9	ENSMUSG00000058407	0.49892	1.41316	0.00452074	0.0329478
Large1	ENSMUSG00000004383	0.498898	1.41313	0.000784309	0.00762531
Clptm1l	ENSMUSG00000021610	0.498489	1.41273	0.00204612	0.0171046
Sike1	ENSMUSG00000027854	0.495337	1.40965	0.000387697	0.00414268
Dusp8	ENSMUSG00000037887	0.494498	1.40883	0.00393013	0.0294629
Akr1a1	ENSMUSG00000028692	0.493728	1.40808	1.03642e-07	2.59475e-06
Tln1	ENSMUSG00000028465	0.492115	1.40651	0.00096339	0.00908348
Maco1	ENSMUSG00000028826	0.491472	1.40588	0.00292011	0.022971
Ubxn4	ENSMUSG00000026353	0.49052	1.40495	0.000126659	0.00157343
Wbp1	ENSMUSG00000030035	0.489791	1.40424	0.00451252	0.0329369
Amfr	ENSMUSG00000031751	0.489187	1.40365	0.000799061	0.00774308
Strn4	ENSMUSG00000030374	0.488898	1.40337	0.00148548	0.0131049
Erbin	ENSMUSG00000021709	0.488357	1.40285	7.83475e-05	0.0010478
Ttbk2	ENSMUSG00000090100	0.48821	1.4027	0.00711851	0.0479282
Fam122a	ENSMUSG00000074922	0.487876	1.40238	0.0070504	0.0476227
Kctd12	ENSMUSG00000098557	0.487159	1.40168	0.00466633	0.0338073
Kidins220	ENSMUSG00000036333	0.486954	1.40148	9.437e-06	0.000159652
Ubxn1	ENSMUSG00000071655	0.482292	1.39696	0.000158252	0.00189683
Cab39	ENSMUSG00000036707	0.479253	1.39402	2.48501e-07	5.73233e-06
Fbxo22	ENSMUSG00000032309	0.479016	1.39379	0.000938665	0.00889448
Apoe	ENSMUSG00000002985	0.479011	1.39379	0.000742139	0.00727802
Nploc4	ENSMUSG00000039703	0.477675	1.3925	0.000696063	0.0068953
Slc9a2	ENSMUSG00000026062	0.476715	1.39157	0.00108764	0.010042
Man1a	ENSMUSG00000003746	0.476698	1.39155	0.00405088	0.0301525
Gnaq	ENSMUSG00000024639	0.476468	1.39133	0.00120395	0.0109302
Adcy9	ENSMUSG00000005580	0.475538	1.39044	0.00158094	0.0137977
Eaf1	ENSMUSG00000021890	0.474749	1.38968	0.00234301	0.0191377
Utp20	ENSMUSG00000004356	0.473526	1.3885	0.00533433	0.0379718
Zbtb17	ENSMUSG00000006215	0.472733	1.38774	0.000274191	0.00306604
Tsc22d1	ENSMUSG00000022010	0.471001	1.38607	4.53348e-05	0.000641376
Uaca	ENSMUSG00000034485	0.470214	1.38532	0.000374781	0.00401931
Ccdc80	ENSMUSG00000022665	0.469572	1.3847	0.00580648	0.0406148
Pkn1	ENSMUSG00000057672	0.468499	1.38367	1.95728e-05	0.000305807
Paics	ENSMUSG00000029247	0.468416	1.38359	0.000100576	0.0012989
Baz2b	ENSMUSG00000026987	0.467864	1.38306	0.000939101	0.00889448
Fbxw7	ENSMUSG00000028086	0.467293	1.38251	0.00179392	0.015364
Myo9b	ENSMUSG00000004677	0.465693	1.38098	0.00253886	0.020397
Lgals1	ENSMUSG00000068220	0.46528	1.38059	0.00224255	0.0184938
Atrnl1	ENSMUSG00000054843	0.462863	1.37827	0.00496837	0.0356892
Arl2bp	ENSMUSG00000031776	0.462005	1.37746	0.000201179	0.00233136
Wwtr1	ENSMUSG00000027803	0.461985	1.37744	0.00216865	0.0179753
Lmna	ENSMUSG00000028063	0.461134	1.37662	0.00492369	0.0354443
Canx	ENSMUSG00000020368	0.460199	1.37573	0.00493838	0.0355152
Lrrc47	ENSMUSG00000029028	0.45423	1.37005	0.00411904	0.0305822
Eed	ENSMUSG00000030619	0.453908	1.36975	0.00248591	0.020061
Eif3m	ENSMUSG00000027170	0.453381	1.36925	0.00124841	0.011271
Hprt	ENSMUSG00000025630	0.453022	1.3689	0.00634143	0.0434947
Ap2a2	ENSMUSG00000002957	0.451251	1.36723	0.00228834	0.0187975
Zkscan17	ENSMUSG00000020472	0.450521	1.36653	0.00302593	0.0236387
Lgmn	ENSMUSG00000021190	0.450514	1.36653	0.0020095	0.0168833
Usp4	ENSMUSG00000032612	0.449764	1.36582	0.000428555	0.00452978
Ube2z	ENSMUSG00000014349	0.448716	1.36482	0.00308136	0.0240333
Iqsec1	ENSMUSG00000034312	0.447909	1.36406	0.000884675	0.00847198
Hgs	ENSMUSG00000025793	0.446437	1.36267	0.00461654	0.0334962
Sash1	ENSMUSG00000015305	0.446258	1.3625	0.00193698	0.0164073
Prpf40a	ENSMUSG00000061136	0.445731	1.362	0.00060805	0.00613951
Ankrd52	ENSMUSG00000014498	0.445253	1.36155	9.86372e-05	0.00127723
Rab35	ENSMUSG00000029518	0.444187	1.36055	0.00106085	0.00983178
Rnf4	ENSMUSG00000029110	0.443842	1.36022	0.00276979	0.0220128
Sh3pxd2a	ENSMUSG00000053617	0.443807	1.36019	0.000174044	0.00205423
Vps13a	ENSMUSG00000046230	0.44301	1.35944	0.00226504	0.0186452
Tmbim1	ENSMUSG00000006301	0.442566	1.35902	0.00108022	0.00998604
Stx4a	ENSMUSG00000030805	0.441477	1.35799	0.000104425	0.00134269
Fth1	ENSMUSG00000024661	0.44008	1.35668	1.514e-07	3.67747e-06
Arpc3	ENSMUSG00000029465	0.438577	1.35527	0.00330342	0.025454
Tomm20	ENSMUSG00000093904	0.437961	1.35469	0.00359569	0.027323
mt-Rnr1	ENSMUSG00000064337	0.4366	1.35341	0.00198221	0.0166749
Cnih1	ENSMUSG00000015759	0.435115	1.35202	0.00148303	0.0130912
Ctr9	ENSMUSG00000005609	0.432445	1.34952	0.00554498	0.0391484
Diaph1	ENSMUSG00000024456	0.431972	1.34908	0.00118579	0.0108188
Ankrd27	ENSMUSG00000034867	0.431568	1.3487	0.00482868	0.034863
Csgalnact2	ENSMUSG00000042042	0.431541	1.34867	0.000593322	0.00601564
Tmed9	ENSMUSG00000058569	0.431026	1.34819	0.0039238	0.0294305
Eif4a1	ENSMUSG00000059796	0.430665	1.34785	0.00727513	0.048759
Gpbp1	ENSMUSG00000032745	0.429433	1.3467	0.0017504	0.0150528
Xrcc5	ENSMUSG00000026187	0.425089	1.34266	0.00358495	0.0272794
Trp53bp1	ENSMUSG00000043909	0.423167	1.34087	0.00302549	0.0236387
Actr3	ENSMUSG00000026341	0.418447	1.33649	0.00114407	0.010497
Ap3b1	ENSMUSG00000021686	0.418115	1.33618	0.00504216	0.0361375
Megf8	ENSMUSG00000045039	0.417555	1.33566	0.00252721	0.0203271
Pigk	ENSMUSG00000039047	0.416944	1.3351	0.00262989	0.0210356
Sms	ENSMUSG00000071708	0.416855	1.33501	0.000346317	0.00376356
Copz1	ENSMUSG00000060992	0.416159	1.33437	0.00241845	0.0196028
Rptor	ENSMUSG00000025583	0.415017	1.33331	0.00299871	0.023476
Ppp2r2d	ENSMUSG00000041769	0.414176	1.33254	0.00539634	0.0382832
Gas6	ENSMUSG00000031451	0.41402	1.33239	0.00448901	0.0328143
Eef2	ENSMUSG00000034994	0.412545	1.33103	8.6498e-06	0.00014756
Plaa	ENSMUSG00000028577	0.412093	1.33061	0.00326801	0.0252076
Fgf13	ENSMUSG00000031137	0.411991	1.33052	0.000915263	0.00870806
Bnip2	ENSMUSG00000011958	0.411661	1.33022	0.000100076	0.00129358
Trim56	ENSMUSG00000043279	0.409554	1.32828	0.00558233	0.0393364
Eya4	ENSMUSG00000010461	0.407714	1.32658	0.00151427	0.0133109
Cd63	ENSMUSG00000025351	0.407151	1.32606	0.00212949	0.0176707
Tmem38b	ENSMUSG00000028420	0.403613	1.32282	0.00315035	0.0244933
Fbxl5	ENSMUSG00000039753	0.401982	1.32132	0.00503821	0.0361268
Zeb2	ENSMUSG00000026872	0.398206	1.31787	0.00679746	0.0460839
Pcgf3	ENSMUSG00000033623	0.397639	1.31735	0.00614299	0.0424512
H3f3b	ENSMUSG00000016559	0.397247	1.31699	0.000981101	0.00921494
Zmiz1	ENSMUSG00000007817	0.395292	1.31521	0.00377691	0.0284743
Dag1	ENSMUSG00000039952	0.390754	1.31108	1.40572e-05	0.000225637
Lum	ENSMUSG00000036446	0.387332	1.30797	0.0052789	0.037632
Psmb1	ENSMUSG00000014769	0.385714	1.30651	0.00635594	0.0435739
Tmem234	ENSMUSG00000028797	0.385516	1.30633	0.00194694	0.0164536
Dmpk	ENSMUSG00000030409	0.384958	1.30582	0.000423362	0.00447811
Ncl	ENSMUSG00000026234	0.384153	1.30509	2.69218e-05	0.000403854
Eif3e	ENSMUSG00000022336	0.383438	1.30445	0.00599962	0.0417158
Larp4b	ENSMUSG00000033499	0.382482	1.30358	0.000234229	0.00265973
P4hb	ENSMUSG00000025130	0.381359	1.30257	0.00181636	0.015529
Kif1b	ENSMUSG00000063077	0.38065	1.30193	0.00203095	0.0170166
Eif4b	ENSMUSG00000058655	0.378976	1.30042	5.14653e-05	0.000717725
Atg3	ENSMUSG00000022663	0.377718	1.29928	0.00663351	0.0452231
Smc1a	ENSMUSG00000041133	0.37614	1.29786	0.0017742	0.0152307
Atrx	ENSMUSG00000031229	0.376048	1.29778	0.000474657	0.00493879
Tmem63b	ENSMUSG00000036026	0.374089	1.29602	0.00365465	0.027695
Hectd1	ENSMUSG00000035247	0.373287	1.2953	0.00212765	0.0176654
Mbnl2	ENSMUSG00000022139	0.370435	1.29274	5.21109e-05	0.000724663
Rpl17	ENSMUSG00000062328	0.366727	1.28942	0.0058344	0.0407409
Card19	ENSMUSG00000037960	0.365768	1.28857	0.00491017	0.0353817
Rpl7a	ENSMUSG00000062647	0.365051	1.28793	6.24938e-05	0.000856065
Lamp2	ENSMUSG00000016534	0.364367	1.28732	0.00537875	0.0382139
H6pd	ENSMUSG00000028980	0.358496	1.28209	0.00511033	0.0365547
Rpl10	ENSMUSG00000008682	0.357647	1.28133	0.000831522	0.00803111
Cux1	ENSMUSG00000029705	0.355054	1.27903	0.00306505	0.0239188
Stk25	ENSMUSG00000026277	0.354195	1.27827	0.00156842	0.0137129
Nsfl1c	ENSMUSG00000027455	0.353582	1.27773	0.00747473	0.0498236
Sync	ENSMUSG00000001333	0.353424	1.27759	0.00153834	0.0134821
Rtraf	ENSMUSG00000021807	0.35232	1.27661	0.00320571	0.0248346
Eif3b	ENSMUSG00000056076	0.351554	1.27593	0.000314169	0.00346617
Eif3f	ENSMUSG00000031029	0.349653	1.27425	0.000762207	0.00744993
Xist	ENSMUSG00000086503	0.346595	1.27156	0.00557181	0.0392812
Nop53	ENSMUSG00000041560	0.344049	1.26931	0.00197822	0.0166509
Eif3l	ENSMUSG00000033047	0.342416	1.26788	0.00425509	0.0313875
Ddb1	ENSMUSG00000024740	0.34112	1.26674	0.00119055	0.0108488
Rapgef1	ENSMUSG00000039844	0.339643	1.26544	0.000710534	0.00701497
Akt1	ENSMUSG00000001729	0.339394	1.26523	0.00320278	0.0248346
Ktn1	ENSMUSG00000021843	0.338947	1.26483	0.00243549	0.0197191
Tcp1	ENSMUSG00000068039	0.334088	1.26058	0.00297757	0.0233479
9530068E07Rik	ENSMUSG00000036275	0.328458	1.25567	0.00706734	0.0477151
Cd151	ENSMUSG00000025510	0.322166	1.25021	0.00458682	0.0333465
Tax1bp1	ENSMUSG00000004535	0.291817	1.22418	0.00585569	0.0408312
Srl	ENSMUSG00000022519	0.266302	1.20272	0.00670807	0.0455832
Dync1h1	ENSMUSG00000018707	0.236328	1.17799	0.00277541	0.0220336
Fundc2	ENSMUSG00000031198	-0.246701	0.842822	0.00460313	0.0334209
Rad23a	ENSMUSG00000003813	-0.251744	0.839881	0.00568273	0.0399671
Htatsf1	ENSMUSG00000067873	-0.251762	0.83987	0.00582618	0.040709
Eif1	ENSMUSG00000035530	-0.253587	0.838808	0.00107704	0.009963
Zfp651	ENSMUSG00000013419	-0.269803	0.829433	0.00460388	0.0334209
Prrc2b	ENSMUSG00000039262	-0.271959	0.828194	0.00638356	0.0437427
Nfix	ENSMUSG00000001911	-0.278486	0.824456	0.00183832	0.0156439
Eif4g1	ENSMUSG00000045983	-0.280282	0.82343	0.000706531	0.00698485
Thap12	ENSMUSG00000030753	-0.282647	0.822081	0.00172958	0.0149175
Rps2	ENSMUSG00000044533	-0.28676	0.819741	0.00500255	0.0359063
Gsk3a	ENSMUSG00000057177	-0.293112	0.81614	0.00372209	0.0281624
Capzb	ENSMUSG00000028745	-0.297565	0.813624	0.00115562	0.010583
Tbx15	ENSMUSG00000027868	-0.299964	0.812272	0.00710748	0.0478759
Epdr1	ENSMUSG00000002808	-0.300885	0.811754	0.0056928	0.0399996
Cs	ENSMUSG00000005683	-0.303621	0.810217	0.00373352	0.0282052
Park7	ENSMUSG00000028964	-0.304014	0.809996	0.00338696	0.0259885
Kif1c	ENSMUSG00000020821	-0.304072	0.809963	0.00150965	0.0132862
Rnf6	ENSMUSG00000029634	-0.304472	0.809739	0.00612788	0.0424067
Ppp3cb	ENSMUSG00000021816	-0.304828	0.809539	0.00254007	0.020397
Ppp1cb	ENSMUSG00000014956	-0.309693	0.806813	0.00163031	0.0141671
Eif4g2	ENSMUSG00000005610	-0.311519	0.805793	0.000305473	0.00338489
Dst	ENSMUSG00000026131	-0.312044	0.805499	0.00478467	0.0345793
Hnrnpa2b1	ENSMUSG00000004980	-0.316482	0.803026	0.000562968	0.0057516
Araf	ENSMUSG00000001127	-0.319273	0.801474	0.00723903	0.0485614
Obscn	ENSMUSG00000061462	-0.3195	0.801348	0.000568391	0.0057949
Pmpca	ENSMUSG00000026926	-0.319953	0.801096	0.00315853	0.0245438
Castor2	ENSMUSG00000015944	-0.321931	0.799998	0.00325585	0.0251673
Rab7	ENSMUSG00000079477	-0.325359	0.7981	0.00251115	0.0202306
Stim1	ENSMUSG00000030987	-0.326882	0.797257	0.000219871	0.002528
Sdha	ENSMUSG00000021577	-0.327783	0.79676	0.0042694	0.0314598
Eps15	ENSMUSG00000028552	-0.327911	0.796689	0.0024593	0.019879
Fam120a	ENSMUSG00000038014	-0.331592	0.794659	0.00182591	0.0155729
Mtmr3	ENSMUSG00000034354	-0.332991	0.793889	0.0024144	0.019581
Gtf2i	ENSMUSG00000060261	-0.333335	0.7937	0.00219285	0.0181349
Zfp91	ENSMUSG00000024695	-0.333365	0.793683	0.000834289	0.00805253
Eloa	ENSMUSG00000028668	-0.337692	0.791306	0.00231409	0.0189559
Cdh5	ENSMUSG00000031871	-0.33821	0.791022	0.00735938	0.0492113
Opa1	ENSMUSG00000038084	-0.338696	0.790756	0.00496987	0.0356892
Ppp3r1	ENSMUSG00000033953	-0.339579	0.790272	0.00428633	0.0315528
Ubxn2a	ENSMUSG00000020634	-0.340806	0.7896	0.00147371	0.0130245
Mlec	ENSMUSG00000048578	-0.342369	0.788745	0.000738426	0.0072513
Ank	ENSMUSG00000022265	-0.34464	0.787505	0.00545358	0.0386333
Zfp106	ENSMUSG00000027288	-0.34703	0.786201	0.000141556	0.00172776
Pgk1	ENSMUSG00000062070	-0.348606	0.785342	0.00352213	0.0268851
Arfgap2	ENSMUSG00000027255	-0.348774	0.785251	0.000704951	0.00697393
Rab2a	ENSMUSG00000047187	-0.350562	0.784279	0.000162102	0.00193664
Mib1	ENSMUSG00000024294	-0.351447	0.783798	0.00214987	0.0178297
Eif2s2	ENSMUSG00000074656	-0.355086	0.781823	0.000613192	0.00617867
Trim54	ENSMUSG00000062077	-0.355425	0.781639	1.06494e-05	0.000176739
Eif1ax	ENSMUSG00000067194	-0.358178	0.780149	0.000228784	0.00260193
Nucks1	ENSMUSG00000026434	-0.358704	0.779865	0.00190434	0.0161775
Ilrun	ENSMUSG00000056692	-0.358964	0.779724	0.000883018	0.00846163
Glo1	ENSMUSG00000024026	-0.359881	0.779229	0.000502967	0.00520383
Ppp6r2	ENSMUSG00000036561	-0.361174	0.778531	0.00529158	0.0377041
Sec23a	ENSMUSG00000020986	-0.363093	0.777496	0.00254993	0.0204507
Psme4	ENSMUSG00000040850	-0.363626	0.777209	0.00596864	0.0415201
Nek7	ENSMUSG00000026393	-0.365147	0.77639	0.000181278	0.00212762
Kpna3	ENSMUSG00000021929	-0.366794	0.775504	0.00205206	0.0171445
Inpp5a	ENSMUSG00000025477	-0.366876	0.77546	0.00049975	0.00518151
Ldha	ENSMUSG00000063229	-0.36848	0.774598	0.00104456	0.00969923
Dpp9	ENSMUSG00000001229	-0.369828	0.773875	0.00679399	0.0460817
Cdc37l1	ENSMUSG00000024780	-0.370278	0.773633	0.0014722	0.0130225
Ctdnep1	ENSMUSG00000018559	-0.371051	0.773219	0.00496544	0.0356892
Dynll2	ENSMUSG00000020483	-0.371328	0.773071	0.00431931	0.0317416
Iars	ENSMUSG00000037851	-0.371733	0.772854	0.00104804	0.00971919
Gaa	ENSMUSG00000025579	-0.371892	0.772769	0.00616183	0.0425413
Tnfaip1	ENSMUSG00000017615	-0.373215	0.77206	0.000436556	0.00461103
Usp19	ENSMUSG00000006676	-0.374069	0.771603	0.0002229	0.00255681
Ankrd9	ENSMUSG00000037904	-0.374717	0.771257	0.00745626	0.0497684
Mllt6	ENSMUSG00000038437	-0.375439	0.770871	0.00617368	0.042563
Svil	ENSMUSG00000024236	-0.376094	0.770521	0.000442362	0.00464892
Fkbp4	ENSMUSG00000030357	-0.376802	0.770143	0.000771475	0.00751049
Zfp652	ENSMUSG00000075595	-0.378579	0.769195	0.000285548	0.0031761
Cdc34	ENSMUSG00000020307	-0.379099	0.768917	0.000672439	0.00670656
Ccdc47	ENSMUSG00000078622	-0.379268	0.768828	0.000235302	0.00266573
Ccdc127	ENSMUSG00000021578	-0.379809	0.768539	0.00616667	0.0425525
Tmem147	ENSMUSG00000006315	-0.379922	0.768479	0.00235592	0.0192127
Unc45b	ENSMUSG00000018845	-0.380895	0.767961	0.000700506	0.00693464
Nt5dc3	ENSMUSG00000054027	-0.381878	0.767438	0.00243732	0.0197231
Filip1l	ENSMUSG00000043336	-0.382215	0.767258	0.00235467	0.0192127
Ak3	ENSMUSG00000024782	-0.38269	0.767006	0.00157088	0.0137262
Klc2	ENSMUSG00000024862	-0.38299	0.766847	0.000447047	0.00469143
Slc25a4	ENSMUSG00000031633	-0.385536	0.765495	0.00727384	0.048759
Tlk1	ENSMUSG00000041997	-0.386575	0.764944	0.00226599	0.0186452
Dcaf8	ENSMUSG00000026554	-0.387528	0.764438	8.14464e-05	0.00108097
Pip4k2b	ENSMUSG00000018547	-0.38836	0.763998	0.00182613	0.0155729
Fkbp3	ENSMUSG00000020949	-0.388405	0.763974	0.00194282	0.0164283
Cacng6	ENSMUSG00000078815	-0.389412	0.763441	0.00460175	0.0334209
Hip1	ENSMUSG00000039959	-0.390056	0.7631	0.0061065	0.0423186
Homer1	ENSMUSG00000007617	-0.390096	0.763079	0.000321639	0.00352943
Gatad2b	ENSMUSG00000042390	-0.390801	0.762706	0.0038394	0.0289157
Ctsl	ENSMUSG00000021477	-0.391895	0.762128	0.00230632	0.0189134
Hipk3	ENSMUSG00000027177	-0.392331	0.761898	0.000353877	0.00384004
E2f6	ENSMUSG00000057469	-0.392432	0.761844	0.00038636	0.00413141
Dcaf5	ENSMUSG00000049106	-0.392638	0.761736	0.00606311	0.0420378
Rtf1	ENSMUSG00000027304	-0.393154	0.761463	0.00233663	0.0191085
Fbxl17	ENSMUSG00000023965	-0.395347	0.760307	0.00283712	0.0223922
Hnrnpd	ENSMUSG00000000568	-0.395637	0.760154	0.00151217	0.0133004
Cep104	ENSMUSG00000039523	-0.396535	0.759681	0.000524049	0.0053991
AU040320	ENSMUSG00000028830	-0.397777	0.759027	0.00104426	0.00969923
Ubr2	ENSMUSG00000023977	-0.397878	0.758974	0.000185424	0.00216761
Sc5d	ENSMUSG00000032018	-0.397956	0.758933	0.00677368	0.0459652
Fsd2	ENSMUSG00000038663	-0.398022	0.758898	6.731e-05	0.000917755
D5Ertd579e	ENSMUSG00000029190	-0.398099	0.758858	9.18747e-05	0.00119706
Msi2	ENSMUSG00000069769	-0.398512	0.75864	0.0025022	0.0201702
Marchf8	ENSMUSG00000025702	-0.398765	0.758507	0.00193295	0.0163826
Mrtfb	ENSMUSG00000009569	-0.400461	0.757616	0.00430633	0.0316841
Ecpas	ENSMUSG00000050812	-0.402154	0.756728	0.00112938	0.0103817
Prkaa2	ENSMUSG00000028518	-0.403062	0.756252	0.000678605	0.00675428
mt-Nd1	ENSMUSG00000064341	-0.405098	0.755185	0.000983326	0.00922402
Smyd1	ENSMUSG00000055027	-0.405634	0.754904	1.04833e-05	0.000174378
Macroh2a1	ENSMUSG00000015937	-0.405966	0.754731	0.00224396	0.018495
Vdac1	ENSMUSG00000020402	-0.4063	0.754556	0.000286605	0.00318544
6030458C11Rik	ENSMUSG00000022195	-0.406804	0.754293	0.00578628	0.0405119
Pde4dip	ENSMUSG00000038170	-0.40756	0.753897	6.55521e-08	1.73227e-06
Fbxl3	ENSMUSG00000022124	-0.408113	0.753608	0.0010304	0.00961033
Jph1	ENSMUSG00000042686	-0.410733	0.752241	2.94584e-06	5.58378e-05
Ldb3	ENSMUSG00000021798	-0.411052	0.752075	0.00172015	0.0148659
Ccdc88c	ENSMUSG00000021182	-0.411296	0.751948	0.00110631	0.0101951
Ccnk	ENSMUSG00000021258	-0.411828	0.75167	0.00148031	0.013075
Asb16	ENSMUSG00000034768	-0.412419	0.751363	0.00148822	0.0131212
Gys1	ENSMUSG00000003865	-0.412759	0.751185	0.00574828	0.0403089
Lmtk2	ENSMUSG00000038970	-0.413497	0.750801	0.00115028	0.0105474
Clic5	ENSMUSG00000023959	-0.414219	0.750426	1.33408e-05	0.000215317
Aldh4a1	ENSMUSG00000028737	-0.416596	0.74919	0.00239335	0.0194531
Mvb12b	ENSMUSG00000038740	-0.417501	0.74872	0.00287468	0.0226379
Zfp507	ENSMUSG00000044452	-0.418693	0.748102	0.00476638	0.0344981
Isoc1	ENSMUSG00000024601	-0.420793	0.747014	0.00229612	0.0188508
Rxrb	ENSMUSG00000039656	-0.420955	0.74693	0.00273475	0.0217697
Slc8a3	ENSMUSG00000079055	-0.422309	0.746229	0.00462137	0.0335147
Coq2	ENSMUSG00000029319	-0.4227	0.746027	0.00233993	0.0191249
Ercc6l2	ENSMUSG00000021470	-0.422712	0.746021	0.00653017	0.0446015
Patl1	ENSMUSG00000046139	-0.422806	0.745972	0.00403943	0.0301194
Zfp768	ENSMUSG00000047371	-0.424535	0.745079	0.00163654	0.0141985
Ndrg2	ENSMUSG00000004558	-0.424579	0.745056	2.05542e-05	0.000318427
Prrx1	ENSMUSG00000026586	-0.424592	0.745049	0.00624697	0.0429875
Ube2r2	ENSMUSG00000036241	-0.424827	0.744928	0.00163196	0.0141671
Egln1	ENSMUSG00000031987	-0.425173	0.74475	0.00145545	0.0128943
Pdk2	ENSMUSG00000038967	-0.425785	0.744433	0.000941691	0.00891326
Pkm	ENSMUSG00000032294	-0.426638	0.743993	0.000580987	0.005911
Txnrd1	ENSMUSG00000020250	-0.427074	0.743768	0.00128728	0.0115509
2610507B11Rik	ENSMUSG00000010277	-0.427194	0.743707	6.51947e-05	0.000889741
Tmem201	ENSMUSG00000044700	-0.429239	0.742653	0.00118906	0.0108419
mt-Co1	ENSMUSG00000064351	-0.429397	0.742572	0.00134753	0.0120253
5730455P16Rik	ENSMUSG00000057181	-0.429453	0.742543	6.1992e-05	0.000849986
Rmnd5a	ENSMUSG00000002222	-0.429514	0.742512	0.000318505	0.00351057
Myom2	ENSMUSG00000031461	-0.429713	0.742409	9.82035e-06	0.000164656
Lama5	ENSMUSG00000015647	-0.429834	0.742347	0.00573337	0.0402461
Phf2	ENSMUSG00000038025	-0.430722	0.74189	0.000109367	0.00139161
Calm3	ENSMUSG00000019370	-0.432973	0.740734	0.00173538	0.0149587
Usf3	ENSMUSG00000068284	-0.433745	0.740337	0.000251884	0.00283388
Sod2	ENSMUSG00000006818	-0.434238	0.740085	0.00013989	0.0017117
Sparcl1	ENSMUSG00000029309	-0.434562	0.739919	0.00108432	0.0100177
Pcbp2	ENSMUSG00000056851	-0.434701	0.739847	4.59579e-06	8.28315e-05
Rab11fip3	ENSMUSG00000037098	-0.435096	0.739645	4.57997e-05	0.000646706
Ciao1	ENSMUSG00000003662	-0.435844	0.739261	0.00446731	0.0326719
Nfia	ENSMUSG00000028565	-0.436044	0.739159	0.00356547	0.0271594
Prxl2c	ENSMUSG00000021482	-0.436203	0.739077	0.000684169	0.00680505
Ube2e1	ENSMUSG00000021774	-0.436336	0.739009	0.00510577	0.0365399
Erlec1	ENSMUSG00000020311	-0.437413	0.738458	0.000983142	0.00922402
Cpox	ENSMUSG00000022742	-0.439013	0.737639	0.00195227	0.0164609
Pccb	ENSMUSG00000032527	-0.4395	0.73739	0.000135171	0.00166367
Sypl	ENSMUSG00000020570	-0.440236	0.737014	5.91661e-05	0.00081352
mt-Nd2	ENSMUSG00000064345	-0.441029	0.736609	0.000234459	0.00266029
Vldlr	ENSMUSG00000024924	-0.441031	0.736608	0.00570186	0.0400441
Arhgef10l	ENSMUSG00000040964	-0.441389	0.736425	0.000694765	0.00689175
Fem1a	ENSMUSG00000043683	-0.441833	0.736198	6.675e-07	1.395e-05
Usp24	ENSMUSG00000028514	-0.442705	0.735754	0.000225256	0.00257779
Rab10	ENSMUSG00000020671	-0.442789	0.735711	6.81328e-07	1.41985e-05
Sos2	ENSMUSG00000034801	-0.443111	0.735547	6.07591e-05	0.000833861
Atp6v0e2	ENSMUSG00000039347	-0.444933	0.734619	0.00536731	0.0381696
Gatc	ENSMUSG00000029536	-0.445338	0.734412	0.00696498	0.0471107
Dmac2	ENSMUSG00000057229	-0.446052	0.734049	0.00578701	0.0405119
Prkar2a	ENSMUSG00000032601	-0.447852	0.733134	1.31648e-05	0.00021271
Sephs2	ENSMUSG00000049091	-0.447876	0.733122	0.00207193	0.017284
Slc2a4	ENSMUSG00000018566	-0.448041	0.733037	3.62331e-05	0.000528405
Tnk2	ENSMUSG00000022791	-0.448127	0.732994	0.00717845	0.0481991
Bcl9l	ENSMUSG00000063382	-0.452103	0.730976	0.00654144	0.0446525
Npepl1	ENSMUSG00000039263	-0.452172	0.730942	2.00587e-05	0.000312068
Tecpr1	ENSMUSG00000066621	-0.45281	0.730618	0.00172454	0.0148828
Rbl2	ENSMUSG00000031666	-0.453257	0.730392	0.00136662	0.0121661
Snrk	ENSMUSG00000038145	-0.454146	0.729942	0.00737067	0.0492643
Ckm	ENSMUSG00000030399	-0.455026	0.729497	4.78115e-05	0.00067317
Dnajc27	ENSMUSG00000020657	-0.45505	0.729485	0.000363833	0.00392773
Kdm3b	ENSMUSG00000038773	-0.455091	0.729464	0.000212265	0.00245059
Ibtk	ENSMUSG00000035941	-0.455137	0.729441	9.27332e-05	0.00120611
Col15a1	ENSMUSG00000028339	-0.455721	0.729146	0.00293638	0.0230619
Huwe1	ENSMUSG00000025261	-0.456875	0.728563	9.03439e-08	2.30427e-06
Oga	ENSMUSG00000025220	-0.457705	0.728144	0.000180082	0.00211868
1700120C14Rik	ENSMUSG00000100599	-0.458832	0.727575	0.00418584	0.0309691
Gstm5	ENSMUSG00000004032	-0.460278	0.726846	0.00551055	0.0389971
Aen	ENSMUSG00000030609	-0.460347	0.726811	0.00134852	0.0120268
Nbn	ENSMUSG00000028224	-0.460564	0.726702	0.00551552	0.0389971
Hibadh	ENSMUSG00000029776	-0.461238	0.726363	0.00116692	0.0106732
Ddx23	ENSMUSG00000003360	-0.462244	0.725856	3.99074e-06	7.34607e-05
Lrrc14b	ENSMUSG00000021579	-0.462526	0.725715	1.64867e-05	0.000260923
Def8	ENSMUSG00000001482	-0.462623	0.725666	0.00089014	0.00851875
Fitm1	ENSMUSG00000022215	-0.462816	0.725569	0.00178374	0.0153036
Hif1an	ENSMUSG00000036450	-0.463206	0.725373	2.5802e-05	0.000388248
Tcea3	ENSMUSG00000001604	-0.463256	0.725347	0.000139326	0.00170764
Abcc9	ENSMUSG00000030249	-0.463372	0.725289	4.02617e-05	0.000582333
Aldh7a1	ENSMUSG00000053644	-0.463584	0.725182	0.000605261	0.00611977
Smim10l1	ENSMUSG00000072704	-0.464687	0.724628	5.13064e-06	9.14601e-05
Apool	ENSMUSG00000025525	-0.464764	0.724589	0.00569151	0.0399996
Celf2	ENSMUSG00000002107	-0.464783	0.72458	5.77857e-06	0.000101774
Limch1	ENSMUSG00000037736	-0.465043	0.724449	0.000333513	0.00364332
Tpcn1	ENSMUSG00000032741	-0.465677	0.724131	0.000173624	0.00205091
Mapk9	ENSMUSG00000020366	-0.466269	0.723834	0.000173272	0.00205091
Dcun1d2	ENSMUSG00000038506	-0.467583	0.723175	0.000109658	0.00139169
Oxsr1	ENSMUSG00000036737	-0.469273	0.722329	3.10941e-05	0.000460325
Calcoco1	ENSMUSG00000023055	-0.469277	0.722327	0.000899851	0.00858927
Adcy6	ENSMUSG00000022994	-0.47014	0.721895	0.00325986	0.0251673
Synpo	ENSMUSG00000043079	-0.470934	0.721497	0.000989229	0.00926793
Fbxo9	ENSMUSG00000001366	-0.473146	0.720392	0.000374699	0.00401931
Rusc2	ENSMUSG00000035969	-0.473772	0.720079	0.00454833	0.0331074
3425401B19Rik	ENSMUSG00000071540	-0.474626	0.719653	0.00714992	0.048063
Cobl	ENSMUSG00000020173	-0.475007	0.719463	0.000118653	0.00149115
Phf14	ENSMUSG00000029629	-0.475863	0.719036	0.00483658	0.0349028
Myoz3	ENSMUSG00000049173	-0.476557	0.718691	5.7384e-06	0.000101188
Spr	ENSMUSG00000033735	-0.476898	0.718521	0.000971563	0.00914291
Foxj2	ENSMUSG00000003154	-0.476914	0.718513	0.00012964	0.00160231
Slc7a2	ENSMUSG00000031596	-0.476918	0.718511	0.00200485	0.0168557
Fut8	ENSMUSG00000021065	-0.477045	0.718448	0.00408584	0.0303665
Csde1	ENSMUSG00000068823	-0.47714	0.7184	2.1266e-05	0.000326695
Ndufaf4	ENSMUSG00000028261	-0.477363	0.718289	0.000598431	0.00605906
Suclg1	ENSMUSG00000052738	-0.478719	0.717615	3.64302e-05	0.000530226
Bnip3	ENSMUSG00000078566	-0.478877	0.717536	0.000475407	0.00493958
Trim55	ENSMUSG00000060913	-0.479077	0.717437	6.10862e-06	0.000106817
Mlxipl	ENSMUSG00000005373	-0.479142	0.717404	0.000402461	0.00428173
Tnnt3	ENSMUSG00000061723	-0.479768	0.717093	0.000366544	0.00394539
Ccar2	ENSMUSG00000033712	-0.482929	0.715524	0.00195111	0.0164609
Klhl22	ENSMUSG00000022750	-0.484221	0.714883	0.00654372	0.0446525
Slc12a2	ENSMUSG00000024597	-0.484957	0.714518	0.00632601	0.0434295
Rnmt	ENSMUSG00000009535	-0.486182	0.713912	0.00077828	0.00757171
Zfyve9	ENSMUSG00000034557	-0.486237	0.713885	2.15962e-05	0.000331073
Pofut1	ENSMUSG00000046020	-0.487088	0.713464	0.00320309	0.0248346
Ppp2r3a	ENSMUSG00000043154	-0.489282	0.712379	2.16217e-05	0.000331119
Rgma	ENSMUSG00000070509	-0.494457	0.709829	0.0055271	0.0390432
Atp1b2	ENSMUSG00000041329	-0.494752	0.709684	0.00116821	0.0106783
Foxn3	ENSMUSG00000033713	-0.495645	0.709245	3.20885e-07	7.23987e-06
Dnajc28	ENSMUSG00000039763	-0.495657	0.709239	0.00482644	0.034863
Fbxo45	ENSMUSG00000035764	-0.496124	0.709009	0.000740219	0.00726405
Mon2	ENSMUSG00000034602	-0.49618	0.708982	0.000150805	0.0018135
Spryd7	ENSMUSG00000021930	-0.496269	0.708938	0.00180342	0.0154364
Lsm6	ENSMUSG00000031683	-0.498005	0.708085	0.000722256	0.00711155
Tspan8	ENSMUSG00000034127	-0.498062	0.708058	0.000111662	0.00141224
Ifngr2	ENSMUSG00000022965	-0.49818	0.707999	0.000139443	0.00170765
Ppp1cc	ENSMUSG00000004455	-0.49982	0.707195	2.76652e-05	0.000413737
Vegfa	ENSMUSG00000023951	-0.50134	0.706451	0.00431023	0.0316969
Jade1	ENSMUSG00000025764	-0.502844	0.705714	0.000804289	0.0077886
Rps6kc1	ENSMUSG00000089872	-0.503442	0.705422	0.000735451	0.00723177
Ccdc9b	ENSMUSG00000045838	-0.505237	0.704545	0.00729236	0.0488521
2900097C17Rik	ENSMUSG00000102869	-0.506475	0.70394	1.58663e-05	0.000251921
Nfyb	ENSMUSG00000020248	-0.50675	0.703806	0.00283164	0.022371
Sppl2a	ENSMUSG00000027366	-0.507283	0.703546	2.32253e-05	0.000352732
H2az2	ENSMUSG00000041126	-0.508365	0.703019	0.00351535	0.0268473
Myoz1	ENSMUSG00000068697	-0.508838	0.702788	7.54373e-09	2.40074e-07
Lmod3	ENSMUSG00000044086	-0.51188	0.701308	0.000917654	0.0087195
Mbnl1	ENSMUSG00000027763	-0.512139	0.701182	1.29211e-06	2.58615e-05
Vkorc1l1	ENSMUSG00000066735	-0.512529	0.700993	0.000861841	0.00829119
Cmya5	ENSMUSG00000047419	-0.513436	0.700552	3.07697e-07	6.97715e-06
Epn2	ENSMUSG00000001036	-0.51346	0.70054	0.00363656	0.0275863
Palld	ENSMUSG00000058056	-0.514422	0.700074	0.00414536	0.0307154
Pptc7	ENSMUSG00000038582	-0.514835	0.699873	0.00124163	0.0112305
Dhdh	ENSMUSG00000011382	-0.515995	0.69931	0.000849809	0.00819155
Smim13	ENSMUSG00000091264	-0.517299	0.698679	0.000226881	0.00258879
Pkia	ENSMUSG00000027499	-0.519536	0.697596	5.35672e-05	0.000741692
Mrtfa	ENSMUSG00000042292	-0.51992	0.69741	0.00279147	0.0221251
Bckdha	ENSMUSG00000060376	-0.520307	0.697224	0.00203958	0.0170791
Hr	ENSMUSG00000022096	-0.521769	0.696517	8.75694e-05	0.00115119
Septin11	ENSMUSG00000058013	-0.521931	0.696439	0.00012229	0.00152995
Kpna4	ENSMUSG00000027782	-0.522081	0.696367	9.49515e-06	0.000160275
Nhsl1	ENSMUSG00000039835	-0.523623	0.695623	0.00709031	0.0478042
Tpi1	ENSMUSG00000023456	-0.523663	0.695604	4.18336e-06	7.66218e-05
Asb10	ENSMUSG00000038204	-0.523759	0.695557	0.000710113	0.00701497
Nsun4	ENSMUSG00000028706	-0.523843	0.695517	0.00404699	0.0301388
Slc39a3	ENSMUSG00000046822	-0.523991	0.695445	0.00131148	0.0117393
Zbtb38	ENSMUSG00000040433	-0.524386	0.695255	0.0031978	0.0248227
Vdac3	ENSMUSG00000008892	-0.52584	0.694555	8.98136e-05	0.00117543
Ipo13	ENSMUSG00000033365	-0.527876	0.693575	0.000397234	0.00422919
Prxl2b	ENSMUSG00000029059	-0.528848	0.693108	0.00208369	0.0173495
Ube2h	ENSMUSG00000039159	-0.529435	0.692826	3.73703e-06	6.9188e-05
Pex6	ENSMUSG00000002763	-0.529497	0.692796	0.00257025	0.0205943
Amotl2	ENSMUSG00000032531	-0.529879	0.692613	0.00281404	0.022256
Rcsd1	ENSMUSG00000040723	-0.530828	0.692157	0.000139276	0.00170764
Tnni2	ENSMUSG00000031097	-0.531021	0.692065	0.000764887	0.00745661
Fermt2	ENSMUSG00000037712	-0.532437	0.691386	4.06426e-06	7.46267e-05
Acad11	ENSMUSG00000090150	-0.532508	0.691352	8.22036e-05	0.00108846
Dffa	ENSMUSG00000028974	-0.532596	0.691309	0.000251313	0.00282963
Mllt11	ENSMUSG00000053192	-0.533522	0.690866	0.000191657	0.00223869
Zfand5	ENSMUSG00000024750	-0.534847	0.690232	0.00037363	0.00401577
Abcd1	ENSMUSG00000031378	-0.536499	0.689442	0.000471246	0.00491375
5730409E04Rik	ENSMUSG00000073755	-0.537276	0.689071	0.00421506	0.0311532
Plekhb1	ENSMUSG00000030701	-0.540313	0.687622	5.00057e-05	0.000699248
Asb11	ENSMUSG00000031382	-0.541651	0.686985	1.62335e-05	0.000257194
Polrmt	ENSMUSG00000020329	-0.541833	0.686898	0.0021222	0.0176401
Fam50a	ENSMUSG00000001962	-0.542046	0.686796	0.00628079	0.0431797
Vezf1	ENSMUSG00000018377	-0.542139	0.686752	1.52947e-07	3.7089e-06
Nudt19	ENSMUSG00000034875	-0.542572	0.686546	0.00036046	0.00389706
Tbc1d1	ENSMUSG00000029174	-0.542853	0.686412	0.000103665	0.00133526
Ccnyl1	ENSMUSG00000070871	-0.54288	0.686399	0.00106732	0.00988548
St6galnac6	ENSMUSG00000026811	-0.543004	0.68634	0.000330961	0.00362083
Stard8	ENSMUSG00000031216	-0.543292	0.686203	0.000672141	0.00670656
Asb12	ENSMUSG00000031204	-0.544404	0.685675	0.00220744	0.0182145
Slc6a8	ENSMUSG00000019558	-0.544746	0.685512	5.67657e-06	0.000100218
AW209491	ENSMUSG00000039182	-0.546795	0.684539	0.00441574	0.032327
Tmem150a	ENSMUSG00000055912	-0.547108	0.68439	0.002732	0.0217596
Prpf19	ENSMUSG00000024735	-0.548196	0.683875	3.56259e-05	0.000520585
Arhgef7	ENSMUSG00000031511	-0.549825	0.683103	2.14196e-05	0.00032871
Atp9a	ENSMUSG00000027546	-0.553262	0.681478	0.000321645	0.00352943
Prkcq	ENSMUSG00000026778	-0.55339	0.681417	0.00267894	0.0213834
Amotl1	ENSMUSG00000013076	-0.554151	0.681058	2.82716e-08	8.00718e-07
Dkc1	ENSMUSG00000031403	-0.554232	0.68102	0.000954342	0.00901555
Dennd6b	ENSMUSG00000015377	-0.555833	0.680264	0.0060128	0.0417481
Dnajb5	ENSMUSG00000036052	-0.556185	0.680098	8.14905e-05	0.00108097
Macrod1	ENSMUSG00000036278	-0.556327	0.680031	1.66097e-05	0.000262587
Dnmt3a	ENSMUSG00000020661	-0.556432	0.679982	1.36791e-06	2.73042e-05
Aldoa	ENSMUSG00000030695	-0.556854	0.679783	1.6135e-08	4.78215e-07
Ulk1	ENSMUSG00000029512	-0.559071	0.678739	0.000501611	0.00519346
Pdk1	ENSMUSG00000006494	-0.560211	0.678203	0.000325584	0.00356466
Clcn1	ENSMUSG00000029862	-0.561354	0.677666	1.12783e-06	2.27599e-05
Prss23	ENSMUSG00000039405	-0.561354	0.677666	7.74605e-05	0.00104163
Maf	ENSMUSG00000055435	-0.562038	0.677345	2.86437e-06	5.45756e-05
Thra	ENSMUSG00000058756	-0.562391	0.677179	0.00021744	0.00250791
Pik3ip1	ENSMUSG00000034614	-0.562972	0.676906	0.00018095	0.00212626
Cacna1s	ENSMUSG00000026407	-0.564597	0.676144	1.3819e-05	0.000222301
Rnf150	ENSMUSG00000047747	-0.565836	0.675564	7.11658e-05	0.000966735
Peg13	ENSMUSG00000106847	-0.566516	0.675245	0.000219488	0.00252756
Gpr157	ENSMUSG00000047875	-0.566724	0.675148	0.000107793	0.00137516
Fam57b	ENSMUSG00000058966	-0.56688	0.675075	0.00538981	0.0382554
Bcat2	ENSMUSG00000030826	-0.567544	0.674765	2.06459e-05	0.000319511
Tmod1	ENSMUSG00000028328	-0.568016	0.674544	0.000124228	0.00154979
Arhgap19	ENSMUSG00000025154	-0.568138	0.674487	0.00493463	0.0355056
Smtnl2	ENSMUSG00000045667	-0.568549	0.674295	0.00208232	0.017348
Anks1	ENSMUSG00000024219	-0.569005	0.674081	0.00151907	0.0133371
B3galnt2	ENSMUSG00000039242	-0.569397	0.673898	0.000899076	0.00858746
Sox6	ENSMUSG00000051910	-0.569514	0.673844	2.60499e-07	5.99965e-06
Pogk	ENSMUSG00000040596	-0.570612	0.673331	0.000542714	0.00556017
Cmbl	ENSMUSG00000022235	-0.570837	0.673226	0.00038815	0.00414451
Itsn1	ENSMUSG00000022957	-0.572152	0.672613	7.20837e-08	1.88174e-06
Atp2a1	ENSMUSG00000030730	-0.572673	0.67237	4.12317e-09	1.37793e-07
Tigar	ENSMUSG00000038028	-0.572948	0.672242	4.98722e-05	0.00069883
Tfeb	ENSMUSG00000023990	-0.573702	0.671891	0.000167608	0.00198804
Rxra	ENSMUSG00000015846	-0.574201	0.671658	6.38664e-08	1.69743e-06
Dcaf6	ENSMUSG00000026571	-0.575311	0.671141	2.04948e-05	0.000317843
Mpst	ENSMUSG00000071711	-0.576076	0.670786	0.00053388	0.00547732
Lrrc20	ENSMUSG00000037151	-0.576643	0.670522	1.75832e-09	6.04128e-08
Eci1	ENSMUSG00000024132	-0.576829	0.670436	0.00428502	0.0315528
Scn1b	ENSMUSG00000019194	-0.577317	0.670209	8.13694e-05	0.00108097
Pank4	ENSMUSG00000029056	-0.57766	0.670049	5.9706e-05	0.000820175
Gpd1	ENSMUSG00000023019	-0.577774	0.669997	5.18807e-05	0.000722146
Stac3	ENSMUSG00000040287	-0.578293	0.669756	2.04899e-05	0.000317843
Adssl1	ENSMUSG00000011148	-0.57965	0.669126	1.66986e-07	4.00958e-06
Pgam2	ENSMUSG00000020475	-0.580195	0.668873	4.40267e-05	0.000627103
Mtfp1	ENSMUSG00000004748	-0.580727	0.668627	0.00613123	0.0424098
Pnrc1	ENSMUSG00000040128	-0.580956	0.668521	0.00014446	0.00175155
Rbm20	ENSMUSG00000043639	-0.582922	0.66761	2.40589e-05	0.000363885
Nkiras1	ENSMUSG00000021772	-0.583485	0.66735	0.000106894	0.00136487
Polr1a	ENSMUSG00000049553	-0.583933	0.667143	3.41532e-05	0.000500561
Prkca	ENSMUSG00000050965	-0.583961	0.66713	6.65035e-07	1.39183e-05
Cpeb1	ENSMUSG00000025586	-0.58404	0.667093	0.00747091	0.0498208
Tnnc2	ENSMUSG00000017300	-0.584112	0.66706	0.000185122	0.00216581
Klf9	ENSMUSG00000033863	-0.584354	0.666948	2.14602e-06	4.18675e-05
Tnrc18	ENSMUSG00000039477	-0.585138	0.666585	0.000343911	0.00374853
Mr1	ENSMUSG00000026471	-0.58534	0.666492	0.00236893	0.0192866
Lrrc61	ENSMUSG00000073096	-0.585618	0.666364	0.00353545	0.0269587
Ptprm	ENSMUSG00000033278	-0.586161	0.666113	0.00113117	0.0103916
Ksr1	ENSMUSG00000018334	-0.58653	0.665943	5.46792e-06	9.68838e-05
2310040G24Rik	ENSMUSG00000101655	-0.58689	0.665777	8.2749e-05	0.0010937
Itm2a	ENSMUSG00000031239	-0.587345	0.665567	3.64393e-06	6.75855e-05
Dipk1a	ENSMUSG00000029270	-0.587648	0.665427	0.000549097	0.00562064
Mccc1	ENSMUSG00000027709	-0.587718	0.665394	4.93676e-05	0.000692421
Gm10762	ENSMUSG00000074807	-0.588117	0.665211	0.00295105	0.0231523
Ube2g1	ENSMUSG00000020794	-0.588336	0.66511	0.000212303	0.00245059
Rtn2	ENSMUSG00000030401	-0.588439	0.665062	4.28044e-06	7.80103e-05
Eepd1	ENSMUSG00000036611	-0.588587	0.664994	0.000194385	0.00226875
Plcb3	ENSMUSG00000024960	-0.588897	0.664851	0.000278242	0.00310662
Epb41	ENSMUSG00000028906	-0.590389	0.664164	2.62535e-07	6.03707e-06
Carnmt1	ENSMUSG00000024726	-0.592562	0.663164	7.90175e-06	0.000136064
Speg	ENSMUSG00000026207	-0.593943	0.66253	1.42254e-08	4.25919e-07
Ndufaf1	ENSMUSG00000027305	-0.594026	0.662492	0.00172094	0.0148659
Fam78a	ENSMUSG00000050592	-0.594398	0.662321	0.00278386	0.0220887
Mier2	ENSMUSG00000042570	-0.598289	0.660537	0.00225675	0.01859
Mcm3ap	ENSMUSG00000001150	-0.599257	0.660094	9.58111e-06	0.000161198
Repin1	ENSMUSG00000052751	-0.599459	0.660001	0.000674951	0.00672704
Timm9	ENSMUSG00000021079	-0.599473	0.659995	0.00209627	0.0174443
Cep85	ENSMUSG00000037443	-0.599494	0.659985	0.000133773	0.00165061
Hk2	ENSMUSG00000000628	-0.601144	0.659231	0.000451758	0.00473072
Padi2	ENSMUSG00000028927	-0.601316	0.659152	0.00207228	0.017284
Mmab	ENSMUSG00000029575	-0.601492	0.659072	0.00016037	0.00191907
Sesn1	ENSMUSG00000038332	-0.601926	0.658874	7.81888e-05	0.00104663
Fam189a2	ENSMUSG00000071604	-0.602498	0.658613	0.000143615	0.00174853
Podxl2	ENSMUSG00000033152	-0.602758	0.658494	4.05034e-05	0.000584292
Ak1	ENSMUSG00000026817	-0.603509	0.658151	4.95096e-08	1.3679e-06
Camk2g	ENSMUSG00000021820	-0.603577	0.65812	9.30079e-09	2.87267e-07
Tab2	ENSMUSG00000015755	-0.604406	0.657742	1.72533e-09	5.95583e-08
Pink1	ENSMUSG00000028756	-0.604436	0.657728	4.12178e-10	1.53869e-08
Tns1	ENSMUSG00000055322	-0.605277	0.657345	6.16593e-08	1.64533e-06
Tpm1	ENSMUSG00000032366	-0.606891	0.65661	2.75042e-07	6.29507e-06
Nr1h3	ENSMUSG00000002108	-0.608129	0.656047	0.00395076	0.0295873
Myadml2	ENSMUSG00000025141	-0.609033	0.655636	8.37456e-06	0.000143532
Krba1	ENSMUSG00000042810	-0.609989	0.655202	6.97021e-06	0.000121449
Gpt2	ENSMUSG00000031700	-0.610908	0.654785	5.25318e-07	1.11695e-05
Top1mt	ENSMUSG00000000934	-0.611118	0.654689	0.00255093	0.0204507
Stox2	ENSMUSG00000038143	-0.614166	0.653308	0.00227773	0.0187207
Cdnf	ENSMUSG00000039496	-0.614955	0.65295	6.20629e-07	1.30448e-05
Mapk14	ENSMUSG00000053436	-0.615542	0.652685	1.38982e-05	0.00022333
Rnf157	ENSMUSG00000052949	-0.615827	0.652556	0.00388116	0.0291704
Eri3	ENSMUSG00000033423	-0.616112	0.652427	2.75559e-06	5.27082e-05
Svip	ENSMUSG00000074093	-0.61636	0.652315	0.000120562	0.00151306
Rhot2	ENSMUSG00000025733	-0.616531	0.652237	0.00232492	0.019034
Fbxo32	ENSMUSG00000022358	-0.617407	0.651841	0.00188379	0.0160215
Atpaf1	ENSMUSG00000028710	-0.617602	0.651753	8.65882e-05	0.00114136
Apobec2	ENSMUSG00000040694	-0.618793	0.651215	3.2659e-05	0.000482033
Bsg	ENSMUSG00000023175	-0.619271	0.651	2.01782e-07	4.75176e-06
Casq1	ENSMUSG00000007122	-0.622301	0.649634	1.8293e-07	4.34971e-06
Oxr1	ENSMUSG00000022307	-0.622989	0.649324	6.86563e-07	1.42873e-05
Rhbdf2	ENSMUSG00000020806	-0.624065	0.64884	0.00312218	0.0243
P2rx6	ENSMUSG00000022758	-0.624413	0.648684	0.000392697	0.00418696
Camk2a	ENSMUSG00000024617	-0.628331	0.646924	1.43188e-08	4.27844e-07
Kcnc1	ENSMUSG00000058975	-0.6294	0.646445	0.000250811	0.00282616
Tmem140	ENSMUSG00000057137	-0.633794	0.64448	0.0014976	0.013196
Cnst	ENSMUSG00000038949	-0.633799	0.644477	2.60555e-05	0.00039166
Zbtb44	ENSMUSG00000047412	-0.634192	0.644302	2.01741e-06	3.95159e-05
Six4	ENSMUSG00000034460	-0.634358	0.644227	0.00178544	0.0153093
Clk3	ENSMUSG00000032316	-0.634592	0.644123	3.13791e-06	5.92488e-05
Klhdc3	ENSMUSG00000063576	-0.634858	0.644004	0.000104604	0.00134269
Phkg1	ENSMUSG00000025537	-0.635837	0.643567	4.23733e-08	1.18186e-06
Plaat3	ENSMUSG00000060675	-0.636729	0.643169	5.89746e-05	0.000811647
Ube2b	ENSMUSG00000020390	-0.638405	0.642423	3.12346e-09	1.05343e-07
Dennd4b	ENSMUSG00000042404	-0.638715	0.642285	2.0228e-07	4.75584e-06
Hjv	ENSMUSG00000038403	-0.639377	0.64199	4.86637e-07	1.04684e-05
Cpeb3	ENSMUSG00000039652	-0.639384	0.641987	2.26191e-06	4.40697e-05
Zfand3	ENSMUSG00000044477	-0.640063	0.641685	7.21261e-11	3.15869e-09
Kcna7	ENSMUSG00000038201	-0.641763	0.640929	4.07045e-05	0.000586041
Asrgl1	ENSMUSG00000024654	-0.641896	0.64087	4.88871e-06	8.77772e-05
Acacb	ENSMUSG00000042010	-0.642824	0.640458	0.000281972	0.00314108
Zfp362	ENSMUSG00000028799	-0.643823	0.640015	0.00237742	0.019345
Mif4gd	ENSMUSG00000020743	-0.644633	0.639655	0.00523114	0.0373097
Sh3kbp1	ENSMUSG00000040990	-0.645392	0.639319	0.000422031	0.00447048
Limk2	ENSMUSG00000020451	-0.646818	0.638688	0.000195086	0.00227512
Narf	ENSMUSG00000000056	-0.647533	0.638371	1.45012e-09	5.08964e-08
Ncoa2	ENSMUSG00000005886	-0.64815	0.638098	6.41519e-05	0.000877141
Tsc22d3	ENSMUSG00000031431	-0.650472	0.637072	0.00552742	0.0390432
Coro6	ENSMUSG00000020836	-0.651108	0.636791	0.0006941	0.00688982
Ryr1	ENSMUSG00000030592	-0.652154	0.63633	3.78892e-11	1.73169e-09
Hmgn5	ENSMUSG00000031245	-0.655954	0.634656	0.00035927	0.00388992
Cox6a2	ENSMUSG00000030785	-0.656055	0.634611	0.00046344	0.00483923
Mccc2	ENSMUSG00000021646	-0.656663	0.634344	0.000438336	0.00461322
Angel1	ENSMUSG00000021257	-0.657677	0.633898	0.00580804	0.0406148
Reep1	ENSMUSG00000052852	-0.658958	0.633336	7.95739e-08	2.05172e-06
Nup210	ENSMUSG00000030091	-0.659211	0.633225	0.000109641	0.00139169
Tspan7	ENSMUSG00000058254	-0.659392	0.633145	2.09606e-08	6.11357e-07
Focad	ENSMUSG00000038368	-0.659526	0.633086	0.000522453	0.00538644
Zfp579	ENSMUSG00000051550	-0.660415	0.632696	0.00325825	0.0251673
Chd2	ENSMUSG00000078671	-0.660483	0.632666	1.67425e-05	0.000264402
H1f2	ENSMUSG00000036181	-0.660988	0.632445	7.75331e-05	0.00104166
Polb	ENSMUSG00000031536	-0.662941	0.631589	2.33624e-06	4.52177e-05
St3gal2	ENSMUSG00000031749	-0.663031	0.63155	1.02788e-08	3.14169e-07
Bhlhe40	ENSMUSG00000030103	-0.663333	0.631418	0.00407968	0.0303361
Slc7a6	ENSMUSG00000031904	-0.664357	0.63097	0.000664523	0.00664569
Lyrm9	ENSMUSG00000072640	-0.664789	0.630781	0.000533313	0.00547624
Hikeshi	ENSMUSG00000062797	-0.665346	0.630537	1.83907e-06	3.61676e-05
Gm29773	ENSMUSG00000110547	-0.665548	0.630449	2.61667e-05	0.00039293
Kcnj11	ENSMUSG00000096146	-0.66572	0.630374	2.06161e-09	7.0176e-08
Gprc5c	ENSMUSG00000051043	-0.667163	0.629744	0.000438297	0.00461322
Akr1b10	ENSMUSG00000061758	-0.667227	0.629716	0.00114057	0.0104714
Klhl31	ENSMUSG00000044938	-0.667542	0.629578	1.74561e-06	3.44218e-05
Tut4	ENSMUSG00000034610	-0.667898	0.629423	0.000917137	0.0087195
Suox	ENSMUSG00000049858	-0.668962	0.628959	5.18411e-05	0.000722146
Fxyd6	ENSMUSG00000066705	-0.669338	0.628795	0.00543157	0.0384959
Paip2b	ENSMUSG00000045896	-0.671077	0.628038	4.94005e-07	1.05804e-05
Fitm2	ENSMUSG00000048486	-0.671216	0.627977	2.508e-05	0.000378548
Pttg1	ENSMUSG00000020415	-0.672358	0.62748	0.000265968	0.00297864
Lsmem1	ENSMUSG00000071342	-0.673018	0.627193	0.000161171	0.00192709
Cep19	ENSMUSG00000035790	-0.674498	0.62655	0.0015184	0.0133371
Ssc5d	ENSMUSG00000035279	-0.674597	0.626507	0.00550001	0.0389434
Tmod4	ENSMUSG00000005628	-0.675447	0.626138	6.94608e-09	2.22017e-07
Abcc4	ENSMUSG00000032849	-0.67591	0.625937	6.42951e-05	0.000878281
Alkbh5	ENSMUSG00000042650	-0.677005	0.625462	3.03537e-11	1.40479e-09
Cav3	ENSMUSG00000062694	-0.677276	0.625345	4.33329e-05	0.000619023
Mmut	ENSMUSG00000023921	-0.677932	0.625061	7.94845e-07	1.63781e-05
A330023F24Rik	ENSMUSG00000096929	-0.67883	0.624671	0.00220628	0.0182145
Wfikkn2	ENSMUSG00000044177	-0.679776	0.624262	0.00285795	0.0225303
Grhpr	ENSMUSG00000035637	-0.680408	0.623989	0.000279397	0.00311714
Dpf3	ENSMUSG00000021221	-0.682244	0.623195	0.00232895	0.0190564
Gm37829	ENSMUSG00000104453	-0.683125	0.622815	3.78933e-09	1.26925e-07
Pds5b	ENSMUSG00000034021	-0.683155	0.622802	1.31403e-05	0.000212549
Mstn	ENSMUSG00000026100	-0.684126	0.622383	0.0012574	0.0113313
Gm20300	ENSMUSG00000111080	-0.684829	0.62208	4.50803e-05	0.000638782
Gm30794	ENSMUSG00000117545	-0.686539	0.621343	0.00091928	0.0087293
Pter	ENSMUSG00000026730	-0.686598	0.621317	0.00161085	0.0140254
Synm	ENSMUSG00000030554	-0.68691	0.621183	3.39974e-12	1.83374e-10
Prune1	ENSMUSG00000015711	-0.688012	0.620709	0.000144049	0.00174952
Rps6ka2	ENSMUSG00000023809	-0.689888	0.619902	1.68381e-08	4.96046e-07
Sema3b	ENSMUSG00000057969	-0.690366	0.619697	0.000611097	0.00616603
Napepld	ENSMUSG00000044968	-0.691148	0.619361	0.00146997	0.013015
Art1	ENSMUSG00000030996	-0.691398	0.619253	2.61889e-06	5.02903e-05
Kcng4	ENSMUSG00000045246	-0.691888	0.619043	0.000419203	0.00444695
Pdlim7	ENSMUSG00000021493	-0.691986	0.619001	4.24876e-08	1.1828e-06
Fbxo31	ENSMUSG00000052934	-0.692219	0.618901	1.13439e-05	0.000186576
Ppat	ENSMUSG00000029246	-0.692383	0.618831	1.15072e-05	0.000188839
Crebl2	ENSMUSG00000032652	-0.693975	0.618148	4.14583e-05	0.000595142
Tmem65	ENSMUSG00000062373	-0.694417	0.617959	0.0010174	0.00950719
Cxxc5	ENSMUSG00000046668	-0.695379	0.617547	0.000763966	0.00745661
Pon3	ENSMUSG00000029759	-0.695415	0.617532	0.000144234	0.00175026
Adgra3	ENSMUSG00000029090	-0.696733	0.616968	1.18241e-05	0.00019339
Kif16b	ENSMUSG00000038844	-0.696823	0.616929	7.69101e-05	0.00103708
Actn3	ENSMUSG00000006457	-0.69825	0.616319	3.55807e-07	7.93319e-06
Lpin1	ENSMUSG00000020593	-0.699021	0.61599	4.71887e-09	1.54878e-07
Mlycd	ENSMUSG00000074064	-0.699606	0.61574	0.00195204	0.0164609
Chrne	ENSMUSG00000014609	-0.700091	0.615533	0.00280385	0.0221873
Shisa4	ENSMUSG00000041889	-0.701037	0.61513	0.000137992	0.00169697
Ggnbp1	ENSMUSG00000048731	-0.702584	0.614471	0.00595339	0.0414505
Tdrd3	ENSMUSG00000022019	-0.70263	0.614451	2.07677e-05	0.000320381
Atxn1	ENSMUSG00000046876	-0.702937	0.61432	4.30797e-06	7.84146e-05
Oxct1	ENSMUSG00000022186	-0.703918	0.613903	5.83067e-09	1.89466e-07
Dhrs7c	ENSMUSG00000033044	-0.705979	0.613027	1.18651e-05	0.000193845
Ankzf1	ENSMUSG00000026199	-0.706815	0.612671	0.000612405	0.00617498
Foxo4	ENSMUSG00000042903	-0.706996	0.612594	1.10548e-11	5.37208e-10
Cog6	ENSMUSG00000027742	-0.708695	0.611873	7.74556e-05	0.00104163
Pgm1	ENSMUSG00000025791	-0.709377	0.611584	4.11354e-07	9.06152e-06
Lifr	ENSMUSG00000054263	-0.709818	0.611397	1.06742e-08	3.23556e-07
Klf12	ENSMUSG00000072294	-0.71064	0.611049	0.00191277	0.0162304
Pld2	ENSMUSG00000020828	-0.712535	0.610247	0.00292407	0.0229899
Strbp	ENSMUSG00000026915	-0.712885	0.610099	0.00012791	0.00158628
Cmc2	ENSMUSG00000014633	-0.713614	0.609791	0.00182679	0.0155729
Kptn	ENSMUSG00000006021	-0.714598	0.609375	0.00283737	0.0223922
Mafb	ENSMUSG00000074622	-0.714789	0.609294	0.00138204	0.0122959
Atg9a	ENSMUSG00000033124	-0.715455	0.609013	5.13353e-08	1.40774e-06
Atl2	ENSMUSG00000059811	-0.716243	0.608681	8.02768e-11	3.48444e-09
Zfp467	ENSMUSG00000068551	-0.716645	0.608511	0.000468109	0.00488451
Asb14	ENSMUSG00000021898	-0.717129	0.608307	7.60586e-08	1.96807e-06
Rragd	ENSMUSG00000028278	-0.71741	0.608188	5.00509e-12	2.59469e-10
Tmem185a	ENSMUSG00000073139	-0.718067	0.607911	4.43591e-06	8.05436e-05
Ppp1r1a	ENSMUSG00000022490	-0.71881	0.607599	1.45128e-05	0.000232443
Prkce	ENSMUSG00000045038	-0.718933	0.607547	4.87894e-05	0.000685622
Srpr	ENSMUSG00000032042	-0.719236	0.607419	3.93723e-07	8.69925e-06
Ampd1	ENSMUSG00000070385	-0.719379	0.607359	1.03249e-05	0.000172328
Osbpl6	ENSMUSG00000042359	-0.719592	0.607269	5.61509e-08	1.52554e-06
Ivd	ENSMUSG00000027332	-0.721048	0.606657	1.12701e-07	2.80243e-06
Tle2	ENSMUSG00000034771	-0.72157	0.606437	0.00477154	0.0345184
Mast4	ENSMUSG00000034751	-0.721804	0.606339	0.00327917	0.0252805
Satb1	ENSMUSG00000023927	-0.72464	0.605148	2.05737e-08	6.02468e-07
Rcan2	ENSMUSG00000039601	-0.725274	0.604882	0.000255347	0.00286846
Ubald2	ENSMUSG00000050628	-0.725745	0.604685	0.00451897	0.0329478
Trappc9	ENSMUSG00000047921	-0.726335	0.604437	7.92241e-06	0.00013626
Car14	ENSMUSG00000038526	-0.726393	0.604413	0.00605651	0.0420317
Aldh5a1	ENSMUSG00000035936	-0.726421	0.604401	0.00150091	0.0132172
Nexn	ENSMUSG00000039103	-0.726836	0.604227	0.000735315	0.00723177
Ankrd24	ENSMUSG00000054708	-0.727414	0.603986	0.00715163	0.048063
Phtf2	ENSMUSG00000039987	-0.727602	0.603907	4.88915e-12	2.54357e-10
Patz1	ENSMUSG00000020453	-0.72921	0.603234	0.00698503	0.0472246
Rprd1a	ENSMUSG00000040446	-0.732285	0.60195	6.60434e-07	1.38418e-05
Dgkz	ENSMUSG00000040479	-0.734598	0.600986	3.79407e-07	8.40828e-06
Them6	ENSMUSG00000056665	-0.734741	0.600926	0.0041882	0.0309703
Slc25a27	ENSMUSG00000023912	-0.734968	0.600831	0.000953389	0.00901235
Gm26740	ENSMUSG00000097705	-0.735257	0.600711	4.20365e-05	0.000602264
Adgrl1	ENSMUSG00000013033	-0.73534	0.600676	8.60505e-07	1.76712e-05
Smyd2	ENSMUSG00000026603	-0.735512	0.600605	5.44616e-05	0.000753069
2210408F21Rik	ENSMUSG00000087380	-0.736023	0.600392	0.000163581	0.00195113
Zfp46	ENSMUSG00000051351	-0.736567	0.600166	0.000283441	0.00315505
Mgme1	ENSMUSG00000027424	-0.738924	0.599186	0.000367588	0.00395373
Qrsl1	ENSMUSG00000019863	-0.739558	0.598923	0.000345605	0.00376267
Zfp423	ENSMUSG00000045333	-0.742931	0.597524	0.00364018	0.0275996
Acta1	ENSMUSG00000031972	-0.745125	0.596616	4.88325e-12	2.54357e-10
Gm47155	ENSMUSG00000114019	-0.745876	0.596306	0.000149088	0.00179432
Tmem109	ENSMUSG00000034659	-0.747279	0.595726	5.53652e-13	3.21053e-11
Tada2a	ENSMUSG00000018651	-0.747592	0.595597	0.000664493	0.00664569
Rassf3	ENSMUSG00000025795	-0.748453	0.595242	3.77889e-06	6.98238e-05
Zfp36	ENSMUSG00000044786	-0.7511	0.59415	0.00331604	0.0255371
Cpeb4	ENSMUSG00000020300	-0.753377	0.593213	1.90852e-10	7.73478e-09
Tob2	ENSMUSG00000048546	-0.75343	0.593191	0.000145959	0.00176534
Tmem8b	ENSMUSG00000078716	-0.754207	0.592872	0.00127014	0.0114321
Col22a1	ENSMUSG00000079022	-0.758385	0.591158	0.00128498	0.0115443
Aldh6a1	ENSMUSG00000021238	-0.759156	0.590842	1.04544e-07	2.61288e-06
Clpx	ENSMUSG00000015357	-0.759685	0.590625	8.82474e-06	0.000150195
Abcb8	ENSMUSG00000028973	-0.762072	0.589649	4.72122e-05	0.00066537
Sun2	ENSMUSG00000042524	-0.763084	0.589236	3.37456e-09	1.13551e-07
Sec31b	ENSMUSG00000051984	-0.764028	0.58885	4.32218e-07	9.46429e-06
Axin2	ENSMUSG00000000142	-0.765153	0.588391	0.00746383	0.0497962
Mreg	ENSMUSG00000039395	-0.767261	0.587532	1.08057e-05	0.000179131
Adhfe1	ENSMUSG00000025911	-0.767373	0.587486	1.11859e-06	2.26044e-05
Msrb3	ENSMUSG00000051236	-0.767577	0.587403	7.86811e-18	7.30589e-16
Gcdh	ENSMUSG00000003809	-0.76864	0.586971	2.78158e-06	5.31361e-05
Dop1b	ENSMUSG00000022946	-0.770314	0.58629	0.000105617	0.00135092
Plekhh3	ENSMUSG00000035172	-0.770815	0.586086	0.000935657	0.00887332
Acadsb	ENSMUSG00000030861	-0.771514	0.585803	1.28343e-12	7.242e-11
Efr3b	ENSMUSG00000020658	-0.771648	0.585748	0.00518491	0.036998
Ankrd28	ENSMUSG00000014496	-0.774779	0.584478	1.86137e-09	6.35073e-08
Ccdc6	ENSMUSG00000048701	-0.774855	0.584447	2.514e-14	1.68415e-12
Prr33	ENSMUSG00000043795	-0.777945	0.583197	2.99282e-11	1.38948e-09
Vti1a	ENSMUSG00000024983	-0.778261	0.583069	1.01651e-05	0.000169854
Gm38560	ENSMUSG00000112375	-0.779592	0.582531	0.000891089	0.00852228
Gmpr	ENSMUSG00000000253	-0.780071	0.582338	8.46574e-06	0.000144588
Zfp521	ENSMUSG00000024420	-0.782316	0.581433	1.04486e-05	0.000173997
Crybg3	ENSMUSG00000022723	-0.784942	0.580375	1.04196e-05	0.000173711
Gm48226	ENSMUSG00000112302	-0.787516	0.579341	0.00107198	0.00992238
Syngr1	ENSMUSG00000022415	-0.788515	0.57894	1.1807e-05	0.000193327
Bpgm	ENSMUSG00000038871	-0.790072	0.578315	3.18216e-05	0.000470146
Sema4d	ENSMUSG00000021451	-0.793419	0.576975	2.0235e-10	8.11114e-09
Tln2	ENSMUSG00000052698	-0.797453	0.575364	2.18597e-11	1.0312e-09
Zfp395	ENSMUSG00000034522	-0.797475	0.575355	3.76291e-05	0.000546049
Pkdcc	ENSMUSG00000024247	-0.798264	0.575041	3.34373e-06	6.28116e-05
Asb2	ENSMUSG00000021200	-0.798497	0.574948	3.37856e-07	7.57904e-06
Sgf29	ENSMUSG00000030714	-0.799231	0.574655	0.000946338	0.00895146
Maoa	ENSMUSG00000025037	-0.799484	0.574555	0.000345811	0.00376267
Grb14	ENSMUSG00000026888	-0.800355	0.574208	0.00384171	0.0289183
Gm10033	ENSMUSG00000110444	-0.801289	0.573836	0.00253526	0.0203807
Xpr1	ENSMUSG00000026469	-0.802288	0.573439	3.19125e-07	7.21399e-06
Fkbp9	ENSMUSG00000029781	-0.803655	0.572896	7.09768e-13	4.08353e-11
Pxmp2	ENSMUSG00000029499	-0.803912	0.572794	0.000106394	0.00135968
Cavin4	ENSMUSG00000028348	-0.804256	0.572657	4.60981e-08	1.27846e-06
Ppm1l	ENSMUSG00000027784	-0.807066	0.571543	1.42641e-09	5.01842e-08
Slc43a1	ENSMUSG00000027075	-0.807531	0.571359	0.00589389	0.0410781
Rasgrp3	ENSMUSG00000071042	-0.811502	0.569788	0.000112939	0.00142593
Rab4a	ENSMUSG00000019478	-0.813196	0.56912	0.00373876	0.0282303
Pygm	ENSMUSG00000032648	-0.81504	0.568393	5.65815e-11	2.53855e-09
Nmnat3	ENSMUSG00000032456	-0.815768	0.568106	0.000147498	0.00177809
Prxl2a	ENSMUSG00000021792	-0.817346	0.567485	0.000452341	0.00473345
Tango2	ENSMUSG00000013539	-0.818046	0.56721	0.000166127	0.00197509
Pfn2	ENSMUSG00000027805	-0.818603	0.566991	3.094e-14	2.06328e-12
Miga2	ENSMUSG00000026858	-0.820398	0.566286	0.00129828	0.0116353
Osbpl1a	ENSMUSG00000044252	-0.820626	0.566196	1.51181e-07	3.67747e-06
Arhgef9	ENSMUSG00000025656	-0.82216	0.565595	0.000200083	0.00232233
Dagla	ENSMUSG00000035735	-0.823353	0.565127	0.000127665	0.00158459
Homer2	ENSMUSG00000025813	-0.824713	0.564595	0.000626765	0.00630677
Kalrn	ENSMUSG00000061751	-0.825333	0.564352	2.22981e-05	0.000340058
Hmgb1-ps8	ENSMUSG00000097295	-0.82548	0.564294	0.000479765	0.00498134
Efcab6	ENSMUSG00000022441	-0.827252	0.563602	0.00176893	0.0152033
Gstk1	ENSMUSG00000029864	-0.829514	0.562719	9.18133e-06	0.000155542
Fzd7	ENSMUSG00000041075	-0.831959	0.561766	1.59764e-05	0.000253394
D830039M14Rik	ENSMUSG00000043126	-0.834077	0.560942	0.00120799	0.0109601
Abcb4	ENSMUSG00000042476	-0.836278	0.560087	4.706e-13	2.76167e-11
Epm2a	ENSMUSG00000055493	-0.836921	0.559837	6.08428e-12	3.09939e-10
Sema6c	ENSMUSG00000038777	-0.838854	0.559088	8.75208e-05	0.00115119
Lgr4	ENSMUSG00000050199	-0.841349	0.558121	6.31843e-07	1.32615e-05
Ky	ENSMUSG00000035606	-0.8459	0.556363	1.09645e-08	3.31671e-07
Rbfox1	ENSMUSG00000008658	-0.847502	0.555746	5.89308e-10	2.1723e-08
Fam131a	ENSMUSG00000050821	-0.847948	0.555574	8.7918e-05	0.00115474
Dbt	ENSMUSG00000000340	-0.849977	0.554794	4.75961e-08	1.31751e-06
Zfhx3	ENSMUSG00000038872	-0.850467	0.554605	1.96215e-07	4.63553e-06
Rian	ENSMUSG00000097451	-0.850957	0.554417	0.000438092	0.00461322
Ank1	ENSMUSG00000031543	-0.851568	0.554182	2.72078e-07	6.23696e-06
L2hgdh	ENSMUSG00000020988	-0.854419	0.553088	1.84043e-09	6.29393e-08
Slc25a47	ENSMUSG00000048856	-0.856311	0.552363	0.0061503	0.0424816
Slc37a4	ENSMUSG00000032114	-0.856923	0.552129	6.33991e-11	2.81857e-09
Ptp4a3	ENSMUSG00000059895	-0.857904	0.551753	4.03012e-06	7.40926e-05
D1Ertd622e	ENSMUSG00000044768	-0.858309	0.551599	0.001411	0.0125307
Shisa2	ENSMUSG00000044461	-0.858524	0.551517	1.46712e-07	3.59935e-06
Smco1	ENSMUSG00000046345	-0.858949	0.551354	1.52777e-05	0.000243365
Zranb3	ENSMUSG00000036086	-0.860941	0.550593	0.000973005	0.00915061
Hhatl	ENSMUSG00000032523	-0.86374	0.549526	1.26456e-10	5.27056e-09
Rhobtb1	ENSMUSG00000019944	-0.864121	0.549381	2.54647e-05	0.00038396
Sipa1l1	ENSMUSG00000042700	-0.869892	0.547188	4.92255e-07	1.05583e-05
Klhl21	ENSMUSG00000073700	-0.872129	0.54634	2.11651e-07	4.9682e-06
Capn3	ENSMUSG00000079110	-0.87239	0.546241	4.13963e-05	0.000594834
Amer1	ENSMUSG00000050332	-0.873526	0.545811	7.99497e-05	0.00106506
Gpcpd1	ENSMUSG00000027346	-0.873679	0.545753	4.23609e-09	1.41245e-07
Slc27a1	ENSMUSG00000031808	-0.873948	0.545652	8.16928e-05	0.00108267
Hspa1l	ENSMUSG00000007033	-0.877261	0.5444	0.000105137	0.00134595
Kdm8	ENSMUSG00000030752	-0.877431	0.544336	7.85489e-05	0.00104954
2310015D24Rik	ENSMUSG00000099411	-0.877872	0.544169	7.38257e-05	0.000998245
Dapp1	ENSMUSG00000028159	-0.880188	0.543297	0.00560835	0.0395008
Casp12	ENSMUSG00000025887	-0.880297	0.543255	0.00600462	0.0417308
Xk	ENSMUSG00000015342	-0.880963	0.543005	0.00157816	0.0137816
Gfod2	ENSMUSG00000013150	-0.882386	0.54247	0.000312841	0.00345609
Alpl	ENSMUSG00000028766	-0.882872	0.542287	0.00246982	0.0199421
Msh3	ENSMUSG00000014850	-0.884964	0.541501	9.02649e-05	0.00117923
Setd7	ENSMUSG00000037111	-0.88567	0.541236	1.5723e-10	6.49779e-09
Flvcr1	ENSMUSG00000066595	-0.885692	0.541228	0.00196804	0.0165747
Npr2	ENSMUSG00000028469	-0.888524	0.540166	1.23502e-10	5.16212e-09
Art5	ENSMUSG00000070424	-0.88881	0.540059	0.000338432	0.00369429
Smad6	ENSMUSG00000036867	-0.891114	0.539198	0.00205935	0.0171956
Foxo6	ENSMUSG00000052135	-0.89279	0.538571	0.00361736	0.0274691
Oat	ENSMUSG00000030934	-0.89576	0.537464	2.2132e-13	1.35857e-11
Neu2	ENSMUSG00000079434	-0.899227	0.536174	3.35682e-05	0.000492972
Lgalsl	ENSMUSG00000042363	-0.906546	0.533461	1.82232e-10	7.44823e-09
Bche	ENSMUSG00000027792	-0.908747	0.532648	0.00633612	0.0434786
Fv1	ENSMUSG00000070583	-0.909912	0.532218	0.00403663	0.0301194
Gm44250	ENSMUSG00000107881	-0.910766	0.531903	2.50076e-08	7.15177e-07
Lrg1	ENSMUSG00000037095	-0.914627	0.530481	0.00152543	0.0133769
Gm15510	ENSMUSG00000086604	-0.91847	0.52907	0.00332653	0.0255918
St3gal5	ENSMUSG00000056091	-0.921911	0.527809	0.00075737	0.00740759
Obsl1	ENSMUSG00000026211	-0.924685	0.526796	1.74317e-09	6.00329e-08
Cacna2d1	ENSMUSG00000040118	-0.925747	0.526408	8.67558e-17	7.27311e-15
Plpp7	ENSMUSG00000051373	-0.926421	0.526162	8.5489e-09	2.67422e-07
Pcp4l1	ENSMUSG00000038370	-0.928205	0.525512	0.00654827	0.0446628
Pcca	ENSMUSG00000041650	-0.928887	0.525263	5.71929e-08	1.55097e-06
Abhd8	ENSMUSG00000007950	-0.929819	0.524924	3.04621e-06	5.75915e-05
Lsmem2	ENSMUSG00000103409	-0.931834	0.524191	2.11531e-05	0.000325642
Pim1	ENSMUSG00000024014	-0.93767	0.522076	4.81219e-05	0.00067689
H1f0	ENSMUSG00000096210	-0.939127	0.521548	1.50878e-07	3.67697e-06
Srebf1	ENSMUSG00000020538	-0.941116	0.52083	5.83978e-08	1.57492e-06
Pdp1	ENSMUSG00000049225	-0.949834	0.517692	7.78021e-05	0.00104336
Rhobtb3	ENSMUSG00000021589	-0.951734	0.517011	2.46006e-07	5.69268e-06
Lurap1	ENSMUSG00000028701	-0.952622	0.516693	0.000660739	0.00661686
Sfxn5	ENSMUSG00000033720	-0.95362	0.516335	0.000880132	0.00843949
Golm1	ENSMUSG00000021556	-0.955369	0.51571	0.000200609	0.00232659
Tst	ENSMUSG00000044986	-0.959344	0.514291	1.13594e-05	0.000186622
Me1	ENSMUSG00000032418	-0.962705	0.513094	1.94555e-13	1.20436e-11
6430571L13Rik	ENSMUSG00000037977	-0.97296	0.50946	3.16013e-06	5.95915e-05
Selenbp1	ENSMUSG00000068874	-0.974892	0.508778	7.47143e-06	0.000129261
Lhpp	ENSMUSG00000030946	-0.977022	0.508027	0.000109494	0.00139169
Plaat1	ENSMUSG00000022525	-0.978933	0.507355	2.53024e-10	9.89898e-09
Oplah	ENSMUSG00000022562	-0.990499	0.503304	5.67124e-07	1.20062e-05
Fbp2	ENSMUSG00000021456	-0.990536	0.503291	3.464e-06	6.45747e-05
Maob	ENSMUSG00000040147	-0.990764	0.503211	1.06576e-08	3.23556e-07
Fzd4	ENSMUSG00000049791	-0.993047	0.502415	2.81718e-06	5.37462e-05
Gpd2	ENSMUSG00000026827	-0.994962	0.501749	2.55098e-10	9.92716e-09
Ddit4	ENSMUSG00000020108	-1.00618	0.497864	0.000162546	0.00194037
Slc2a12	ENSMUSG00000037490	-1.00825	0.497151	1.18681e-06	2.38844e-05
Gm14698	ENSMUSG00000071748	-1.00876	0.496974	0.00269824	0.0215141
Slco3a1	ENSMUSG00000025790	-1.00899	0.496894	8.19604e-12	4.07607e-10
Zfp462	ENSMUSG00000060206	-1.01232	0.49575	0.000146916	0.001774
Evc	ENSMUSG00000029122	-1.01311	0.495476	1.26371e-07	3.12118e-06
Mapt	ENSMUSG00000018411	-1.01458	0.494972	5.75035e-14	3.70015e-12
Kcna2	ENSMUSG00000040724	-1.01603	0.494474	0.00649893	0.0444089
Lrp3	ENSMUSG00000001802	-1.01617	0.494429	0.000141874	0.0017302
Egflam	ENSMUSG00000042961	-1.01798	0.493809	1.53553e-07	3.71746e-06
Neu3	ENSMUSG00000035239	-1.02188	0.492474	0.00417166	0.0308947
Tmem233	ENSMUSG00000079278	-1.02348	0.49193	1.5381e-16	1.23309e-14
Tpm2	ENSMUSG00000028464	-1.02384	0.491804	4.5286e-06	8.19224e-05
Cbfb	ENSMUSG00000031885	-1.03325	0.48861	2.54024e-11	1.19067e-09
Cdk18	ENSMUSG00000026437	-1.03616	0.487625	0.00196543	0.0165622
Acvr1b	ENSMUSG00000000532	-1.04278	0.485392	3.28485e-06	6.17846e-05
Pnck	ENSMUSG00000002012	-1.04582	0.484371	0.00309294	0.0241108
Ankrd33b	ENSMUSG00000022237	-1.04738	0.483846	4.27104e-09	1.41766e-07
Smyd3	ENSMUSG00000055067	-1.05005	0.482953	0.000125111	0.00155816
Prkab2	ENSMUSG00000038205	-1.05278	0.482038	3.85388e-12	2.06657e-10
Cmss1	ENSMUSG00000022748	-1.05475	0.48138	6.71768e-08	1.76306e-06
Gm31166	ENSMUSG00000109695	-1.05482	0.481358	4.04619e-13	2.42292e-11
Lrrc38	ENSMUSG00000028584	-1.05531	0.481193	7.45597e-05	0.00100724
Sfxn2	ENSMUSG00000025036	-1.05753	0.480455	0.000553434	0.00565814
Cd24a	ENSMUSG00000047139	-1.05896	0.479977	8.03736e-19	8.18862e-17
Fhod3	ENSMUSG00000034295	-1.06068	0.479405	1.05693e-08	3.21706e-07
Gm12319	ENSMUSG00000087523	-1.0627	0.478735	0.000101803	0.00131358
Tmem9	ENSMUSG00000026411	-1.06274	0.478721	3.29411e-05	0.000484733
Tbc1d16	ENSMUSG00000039976	-1.06544	0.477828	5.93165e-08	1.59536e-06
Tle6	ENSMUSG00000034758	-1.06771	0.477075	0.00574487	0.0403075
Cebpd	ENSMUSG00000071637	-1.06856	0.476794	2.93367e-05	0.000436068
Ucp3	ENSMUSG00000032942	-1.06871	0.476747	0.000107913	0.0013755
Sec14l5	ENSMUSG00000091712	-1.07053	0.476143	4.90618e-06	8.7886e-05
H4c9	ENSMUSG00000060639	-1.07055	0.476137	0.000226864	0.00258879
Cyfip2	ENSMUSG00000020340	-1.07107	0.475965	0.00450842	0.0329234
Acss1	ENSMUSG00000027452	-1.07731	0.47391	0.000785519	0.00763202
Kcnc3	ENSMUSG00000062785	-1.07866	0.473468	2.75228e-05	0.000412027
Camk2b	ENSMUSG00000057897	-1.07887	0.473401	3.4002e-18	3.28186e-16
[truncated: 202 more rows]
